# Supplementary material for: Body-Plan Reorganization in a Sponge Correlates with Microbiome Change
Source: Mol Biol Evol. 2023 Jun 8;40(6):msad138. doi: 10.1093/molbev/msad138 (PMC10308213; doi:10.1093/molbev/msad138)
Supplement: msad138_Supplementary_Data [file msad138_supplementary_data.zip]

Archive with 7 entries (7 files):
- BP_plum4_TopGoTable_AllSig.csv
- BP_tan_TopGoTable_AllSig.csv
- Vargasetal_CBASShading_SupplementaryTable_01.pdf
- Vargasetal_CBASShading_SupplementaryTable06.docx
- 230503_Vargasetal_CBASShading_SupplementaryFigures.docx
- BP_lavenderblush2_TopGoTable_AllSig.csv
- BP_mediumpurple_TopGoTable_AllSig.csv
