# Supplementary material for: Body-Plan Reorganization in a Sponge Correlates with Microbiome Change
Source: Mol Biol Evol. 2023 Jun 8;40(6):msad138. doi: 10.1093/molbev/msad138 (PMC10308213; doi:10.1093/molbev/msad138)
Supplement: msad138_Supplementary_Data [file msad138_supplementary_data.zip › BP_plum4_TopGoTable_AllSig.csv]

GO.ID	Term	Annotated	Significant	Expected	classicFisher
GO:0048856	anatomical structure development	5105	619	459.76	1.5E-18
GO:0007275	multicellular organism development	4611	567	415.27	5.5E-18
GO:0032501	multicellular organismal process	5715	671	514.69	5.5E-17
GO:0048731	system development	3819	481	343.94	8.6E-17
GO:0032502	developmental process	5447	639	490.56	7E-16
GO:0065007	biological regulation	9081	978	817.83	2.2E-15
GO:0007166	cell surface receptor signaling pathway	2044	283	184.08	2E-14
GO:0050789	regulation of biological process	8442	910	760.29	8.5E-14
GO:0050896	response to stimulus	7443	815	670.32	2.1E-13
GO:0050794	regulation of cellular process	8005	867	720.93	2.3E-13
GO:0030154	cell differentiation	3290	409	296.3	3.6E-13
GO:0048869	cellular developmental process	3355	415	302.15	4.8E-13
GO:0051716	cellular response to stimulus	5970	671	537.66	1.2E-12
GO:0050793	regulation of developmental process	1739	242	156.61	1.3E-12
GO:0023052	signaling	4791	556	431.48	1.5E-12
GO:0007154	cell communication	4994	574	449.76	3.1E-12
GO:0009653	anatomical structure morphogenesis	2529	324	227.76	5.7E-12
GO:0007165	signal transduction	4555	528	410.22	9.7E-12
GO:0071310	cellular response to organic substance	1525	214	137.34	1.4E-11
GO:0010033	response to organic substance	2246	292	202.27	1.6E-11
GO:0007399	nervous system development	2164	279	194.89	1.2E-10
GO:0048583	regulation of response to stimulus	2672	331	240.64	2E-10
GO:0010243	response to organonitrogen compound	756	121	68.09	2.4E-10
GO:1901698	response to nitrogen compound	823	128	74.12	4.8E-10
GO:0042221	response to chemical	3271	389	294.59	7E-10
GO:2000026	regulation of multicellular organismal d...	883	134	79.52	9.5E-10
GO:0048513	animal organ development	2552	314	229.83	0.0000000014
GO:0023051	regulation of signaling	2227	280	200.56	0.0000000016
GO:0010646	regulation of cell communication	2225	279	200.38	0.0000000022
GO:0045595	regulation of cell differentiation	992	145	89.34	0.0000000025
GO:0022008	neurogenesis	1571	209	141.48	0.0000000029
GO:0006898	receptor-mediated endocytosis	330	64	29.72	0.0000000031
GO:0007186	G protein-coupled receptor signaling pat...	542	91	48.81	0.000000004
GO:0007155	cell adhesion	1421	192	127.98	0.0000000041
GO:0022610	biological adhesion	1424	192	128.25	0.0000000048
GO:0051094	positive regulation of developmental pro...	762	117	68.63	0.0000000058
GO:0070887	cellular response to chemical stimulus	2034	256	183.18	0.0000000082
GO:0048699	generation of neurons	1466	195	132.03	0.000000011
GO:0071495	cellular response to endogenous stimulus	952	138	85.74	0.000000011
GO:0009888	tissue development	1644	214	148.06	0.000000011
GO:0009966	regulation of signal transduction	2009	252	180.93	0.000000015
GO:0048518	positive regulation of biological proces...	3823	435	344.3	0.000000018
GO:0048468	cell development	1942	244	174.9	0.000000023
GO:0050790	regulation of catalytic activity	1843	233	165.98	0.000000029
GO:0043112	receptor metabolic process	95	27	8.56	0.000000044
GO:0016477	cell migration	1065	148	95.91	0.000000049
GO:0031623	receptor internalization	57	20	5.13	0.000000051
GO:1901700	response to oxygen-containing compound	1332	177	119.96	0.000000058
GO:0009100	glycoprotein metabolic process	403	70	36.29	0.000000064
GO:0014070	response to organic cyclic compound	642	99	57.82	0.000000071
GO:0048646	anatomical structure formation involved ...	947	134	85.29	0.000000076
GO:0051239	regulation of multicellular organismal p...	1642	209	147.88	0.0000001
GO:0065009	regulation of molecular function	2345	282	211.19	0.0000001
GO:0046903	secretion	716	107	64.48	0.00000011
GO:0031324	negative regulation of cellular metaboli...	1354	178	121.94	0.00000011
GO:0009719	response to endogenous stimulus	1118	152	100.69	0.00000013
GO:0065008	regulation of biological quality	2674	314	240.82	0.00000017
GO:0007167	enzyme linked receptor protein signaling...	793	115	71.42	0.00000018
GO:0003008	system process	1081	147	97.35	0.00000021
GO:0040011	locomotion	1594	202	143.56	0.00000023
GO:0048522	positive regulation of cellular process	3528	398	317.73	0.00000025
GO:0051336	regulation of hydrolase activity	1028	140	92.58	0.00000038
GO:0071363	cellular response to growth factor stimu...	513	81	46.2	0.00000042
GO:0140352	export from cell	642	96	57.82	0.00000048
GO:0007169	transmembrane receptor protein tyrosine ...	608	92	54.76	0.00000049
GO:1902531	regulation of intracellular signal trans...	1247	163	112.3	0.00000057
GO:0032940	secretion by cell	629	94	56.65	0.00000065
GO:0045597	positive regulation of cell differentiat...	520	81	46.83	0.00000073
GO:0070848	response to growth factor	530	82	47.73	0.00000082
GO:0051172	negative regulation of nitrogen compound...	1237	161	111.4	0.00000088
GO:1901699	cellular response to nitrogen compound	466	74	41.97	0.000001
GO:0048008	platelet-derived growth factor receptor ...	56	18	5.04	0.0000011
GO:0048584	positive regulation of response to stimu...	1269	164	114.29	0.0000011
GO:1901701	cellular response to oxygen-containing c...	787	111	70.88	0.0000012
GO:0007265	Ras protein signal transduction	330	57	29.72	0.0000013
GO:0043086	negative regulation of catalytic activit...	489	76	44.04	0.0000017
GO:0008203	cholesterol metabolic process	119	28	10.72	0.0000018
GO:0030198	extracellular matrix organization	272	49	24.5	0.000002
GO:0006915	apoptotic process	1417	178	127.61	0.0000023
GO:0030182	neuron differentiation	1332	169	119.96	0.0000023
GO:0031323	regulation of cellular metabolic process	4091	445	368.44	0.0000026
GO:0051240	positive regulation of multicellular org...	686	98	61.78	0.0000029
GO:0003013	circulatory system process	237	44	21.34	0.0000029
GO:0071417	cellular response to organonitrogen comp...	404	65	36.38	0.000003
GO:0048762	mesenchymal cell differentiation	109	26	9.82	0.0000031
GO:1903510	mucopolysaccharide metabolic process	103	25	9.28	0.0000034
GO:0048523	negative regulation of cellular process	3077	345	277.11	0.0000036
GO:0001944	vasculature development	499	76	44.94	0.0000037
GO:0072359	circulatory system development	897	121	80.78	0.0000038
GO:0060485	mesenchyme development	131	29	11.8	0.0000043
GO:0009101	glycoprotein biosynthetic process	343	57	30.89	0.0000044
GO:0010647	positive regulation of cell communicatio...	1057	138	95.19	0.0000047
GO:0034330	cell junction organization	571	84	51.42	0.0000047
GO:0060429	epithelium development	1160	149	104.47	0.0000048
GO:0048870	cell motility	1180	151	106.27	0.0000051
GO:0016125	sterol metabolic process	139	30	12.52	0.0000051
GO:0051674	localization of cell	1181	151	106.36	0.0000053
GO:0032963	collagen metabolic process	62	18	5.58	0.0000055
GO:0023056	positive regulation of signaling	1053	137	94.83	0.000006
GO:0006695	cholesterol biosynthetic process	46	15	4.14	0.0000068
GO:0008202	steroid metabolic process	199	38	17.92	0.0000069
GO:0043062	extracellular structure organization	292	50	26.3	0.0000071
GO:0030199	collagen fibril organization	41	14	3.69	0.0000075
GO:0006486	protein glycosylation	293	50	26.39	0.0000079
GO:0043413	macromolecule glycosylation	293	50	26.39	0.0000079
GO:0001568	blood vessel development	484	73	43.59	0.0000082
GO:0043588	skin development	150	31	13.51	0.0000092
GO:0012501	programmed cell death	1503	183	135.36	0.000011
GO:0030155	regulation of cell adhesion	501	74	45.12	0.000015
GO:0001701	in utero embryonic development	300	50	27.02	0.000015
GO:1902652	secondary alcohol metabolic process	133	28	11.98	0.000017
GO:0051146	striated muscle cell differentiation	184	35	16.57	0.000017
GO:0001837	epithelial to mesenchymal transition	73	19	6.57	0.000017
GO:0070085	glycosylation	302	50	27.2	0.000018
GO:0010640	regulation of platelet-derived growth fa...	24	10	2.16	0.000021
GO:0034329	cell junction assembly	395	61	35.57	0.000022
GO:0061061	muscle structure development	370	58	33.32	0.000022
GO:0019222	regulation of metabolic process	4492	475	404.55	0.000024
GO:0048514	blood vessel morphogenesis	405	62	36.47	0.000024
GO:0044092	negative regulation of molecular functio...	878	115	79.07	0.000025
GO:0010464	regulation of mesenchymal cell prolifera...	20	9	1.8	0.000026
GO:0051056	regulation of small GTPase mediated sign...	226	40	20.35	0.000026
GO:0009790	embryo development	1075	136	96.81	0.000027
GO:0030203	glycosaminoglycan metabolic process	129	27	11.62	0.000027
GO:0043405	regulation of MAP kinase activity	129	27	11.62	0.000027
GO:0000904	cell morphogenesis involved in different...	899	117	80.96	0.000029
GO:0030574	collagen catabolic process	40	13	3.6	0.000029
GO:0046578	regulation of Ras protein signal transdu...	181	34	16.3	0.000029
GO:0010466	negative regulation of peptidase activit...	145	29	13.06	0.000034
GO:1902653	secondary alcohol biosynthetic process	52	15	4.68	0.000035
GO:0008219	cell death	1631	193	146.89	0.000036
GO:0001832	blastocyst growth	58	16	5.22	0.000036
GO:0000902	cell morphogenesis	1158	144	104.29	0.000036
GO:0051248	negative regulation of protein metabolic...	729	98	65.65	0.000037
GO:0008283	cell population proliferation	1245	153	112.12	0.000038
GO:0055001	muscle cell development	146	29	13.15	0.000038
GO:0032989	cellular component morphogenesis	905	117	81.5	0.000038
GO:0010951	negative regulation of endopeptidase act...	132	27	11.89	0.000041
GO:0008015	blood circulation	231	40	20.8	0.000044
GO:0080090	regulation of primary metabolic process	3911	417	352.22	0.000044
GO:0009967	positive regulation of signal transducti...	964	123	86.82	0.000044
GO:0001525	angiogenesis	338	53	30.44	0.000048
GO:0034698	response to gonadotropin	13	7	1.17	0.00005
GO:0044344	cellular response to fibroblast growth f...	178	33	16.03	0.00005
GO:0031987	locomotion involved in locomotory behavi...	42	13	3.78	0.000052
GO:0043408	regulation of MAPK cascade	450	66	40.53	0.000053
GO:1902533	positive regulation of intracellular sig...	636	87	57.28	0.000053
GO:0043085	positive regulation of catalytic activit...	1207	148	108.7	0.000057
GO:0048738	cardiac muscle tissue development	164	31	14.77	0.000057
GO:0035295	tube development	1008	127	90.78	0.000059
GO:0051046	regulation of secretion	333	52	29.99	0.000063
GO:0048015	phosphatidylinositol-mediated signaling	114	24	10.27	0.000066
GO:0030204	chondroitin sulfate metabolic process	67	17	6.03	0.000067
GO:0051171	regulation of nitrogen compound metaboli...	3805	405	342.68	0.000069
GO:0014706	striated muscle tissue development	268	44	24.14	0.000069
GO:0048519	negative regulation of biological proces...	3494	375	314.67	0.000069
GO:0051960	regulation of nervous system development	368	56	33.14	0.00007
GO:0014066	regulation of phosphatidylinositol 3-kin...	55	15	4.95	0.000073
GO:0030855	epithelial cell differentiation	561	78	50.52	0.000074
GO:0021932	hindbrain radial glia guided cell migrat...	10	6	0.9	0.000081
GO:0032269	negative regulation of cellular protein ...	681	91	61.33	0.000085
GO:0030029	actin filament-based process	756	99	68.09	0.000092
GO:0043412	macromolecule modification	4606	480	414.82	0.000095
GO:0007605	sensory perception of sound	176	32	15.85	0.000095
GO:0044093	positive regulation of molecular functio...	1424	169	128.25	0.000097
GO:0006022	aminoglycan metabolic process	146	28	13.15	0.000099
GO:0050654	chondroitin sulfate proteoglycan metabol...	69	17	6.21	0.0001
GO:0031589	cell-substrate adhesion	339	52	30.53	0.0001
GO:0048017	inositol lipid-mediated signaling	117	24	10.54	0.0001
GO:1902003	regulation of amyloid-beta formation	7	5	0.63	0.00011
GO:1902991	regulation of amyloid precursor protein ...	7	5	0.63	0.00011
GO:0009892	negative regulation of metabolic process	1821	209	164	0.00011
GO:0071774	response to fibroblast growth factor	185	33	16.66	0.00011
GO:0060537	muscle tissue development	282	45	25.4	0.00011
GO:0006464	cellular protein modification process	4457	465	401.4	0.00012
GO:0036211	protein modification process	4457	465	401.4	0.00012
GO:0045229	external encapsulating structure organiz...	358	54	32.24	0.00012
GO:0038095	Fc-epsilon receptor signaling pathway	70	17	6.3	0.00012
GO:0051346	negative regulation of hydrolase activit...	258	42	23.24	0.00012
GO:0060255	regulation of macromolecule metabolic pr...	4176	438	376.09	0.00012
GO:0071407	cellular response to organic cyclic comp...	308	48	27.74	0.00012
GO:0071900	regulation of protein serine/threonine k...	218	37	19.63	0.00013
GO:0002053	positive regulation of mesenchymal cell ...	19	8	1.71	0.00013
GO:0051338	regulation of transferase activity	699	92	62.95	0.00014
GO:0042982	amyloid precursor protein metabolic proc...	24	9	2.16	0.00014
GO:0006955	immune response	1078	132	97.08	0.00015
GO:0038127	ERBB signaling pathway	150	28	13.51	0.00016
GO:0000165	MAPK cascade	602	81	54.22	0.00016
GO:0021535	cell migration in hindbrain	11	6	0.99	0.00016
GO:0090205	positive regulation of cholesterol metab...	11	6	0.99	0.00016
GO:0050954	sensory perception of mechanical stimulu...	197	34	17.74	0.00017
GO:0030858	positive regulation of epithelial cell d...	59	15	5.31	0.00017
GO:0032879	regulation of localization	1539	179	138.6	0.00018
GO:0051049	regulation of transport	1034	127	93.12	0.00018
GO:0045785	positive regulation of cell adhesion	246	40	22.15	0.00018
GO:0048666	neuron development	1169	141	105.28	0.00018
GO:0001833	inner cell mass cell proliferation	53	14	4.77	0.00018
GO:0098609	cell-cell adhesion	687	90	61.87	0.00019
GO:0048589	developmental growth	632	84	56.92	0.00019
GO:0006029	proteoglycan metabolic process	93	20	8.38	0.00019
GO:0007229	integrin-mediated signaling pathway	73	17	6.57	0.00021
GO:0007173	epidermal growth factor receptor signali...	145	27	13.06	0.00022
GO:0006887	exocytosis	393	57	35.39	0.00022
GO:0031175	neuron projection development	1078	131	97.08	0.00022
GO:0032870	cellular response to hormone stimulus	437	62	39.36	0.00022
GO:0045861	negative regulation of proteolysis	208	35	18.73	0.00023
GO:0006950	response to stress	3629	383	326.83	0.00023
GO:0002768	immune response-regulating cell surface ...	146	27	13.15	0.00024
GO:0034097	response to cytokine	430	61	38.73	0.00025
GO:0016126	sterol biosynthetic process	61	15	5.49	0.00026
GO:0043009	chordate embryonic development	565	76	50.88	0.00026
GO:0010810	regulation of cell-substrate adhesion	139	26	12.52	0.00026
GO:0050708	regulation of protein secretion	139	26	12.52	0.00026
GO:0051348	negative regulation of transferase activ...	162	29	14.59	0.00026
GO:0034205	amyloid-beta formation	8	5	0.72	0.00026
GO:0038093	Fc receptor signaling pathway	88	19	7.93	0.00026
GO:0040007	growth	901	112	81.14	0.00027
GO:0060191	regulation of lipase activity	55	14	4.95	0.00028
GO:0002244	hematopoietic progenitor cell differenti...	68	16	6.12	0.00028
GO:0043279	response to alkaloid	96	20	8.65	0.0003
GO:0032268	regulation of cellular protein metabolic...	1915	215	172.46	0.0003
GO:0032354	response to follicle-stimulating hormone	5	4	0.45	0.0003
GO:0006952	defense response	1116	134	100.51	0.00032
GO:0051962	positive regulation of nervous system de...	228	37	20.53	0.00032
GO:0070482	response to oxygen levels	220	36	19.81	0.00032
GO:0060349	bone morphogenesis	69	16	6.21	0.00033
GO:0030335	positive regulation of cell migration	237	38	21.34	0.00034
GO:0030334	regulation of cell migration	435	61	39.18	0.00034
GO:0009887	animal organ morphogenesis	907	112	81.68	0.00035
GO:0010811	positive regulation of cell-substrate ad...	83	18	7.47	0.00035
GO:0008543	fibroblast growth factor receptor signal...	173	30	15.58	0.00036
GO:0051223	regulation of protein transport	383	55	34.49	0.00037
GO:0097435	supramolecular fiber organization	599	79	53.95	0.00037
GO:0002764	immune response-regulating signaling pat...	314	47	28.28	0.00038
GO:0006355	regulation of transcription, DNA-templat...	2160	238	194.53	0.00043
GO:0040017	positive regulation of locomotion	265	41	23.87	0.00044
GO:0051246	regulation of protein metabolic process	2051	227	184.71	0.00046
GO:0071901	negative regulation of protein serine/th...	71	16	6.39	0.00047
GO:0010463	mesenchymal cell proliferation	45	12	4.05	0.00047
GO:0014068	positive regulation of phosphatidylinosi...	45	12	4.05	0.00047
GO:2000147	positive regulation of cell motility	241	38	21.7	0.00048
GO:0050900	leukocyte migration	200	33	18.01	0.00048
GO:0002376	immune system process	1741	196	156.79	0.00049
GO:0009725	response to hormone	614	80	55.3	0.00049
GO:0040012	regulation of locomotion	568	75	51.15	0.00049
GO:0030036	actin cytoskeleton organization	680	87	61.24	0.00052
GO:0010092	specification of animal organ identity	13	6	1.17	0.00052
GO:0032369	negative regulation of lipid transport	13	6	1.17	0.00052
GO:0045940	positive regulation of steroid metabolic...	13	6	1.17	0.00052
GO:0036293	response to decreased oxygen levels	209	34	18.82	0.00052
GO:0007596	blood coagulation	259	40	23.33	0.00053
GO:0071375	cellular response to peptide hormone sti...	201	33	18.1	0.00053
GO:0010605	negative regulation of macromolecule met...	1694	191	152.56	0.00054
GO:0001763	morphogenesis of a branching structure	185	31	16.66	0.00054
GO:0034394	protein localization to cell surface	52	13	4.68	0.00055
GO:0050878	regulation of body fluid levels	337	49	30.35	0.00056
GO:0009893	positive regulation of metabolic process	2120	233	190.93	0.00057
GO:0060284	regulation of cell development	399	56	35.93	0.00058
GO:0038179	neurotrophin signaling pathway	123	23	11.08	0.00058
GO:0048260	positive regulation of receptor-mediated...	46	12	4.14	0.00059
GO:2000145	regulation of cell motility	453	62	40.8	0.00059
GO:0042220	response to cocaine	59	14	5.31	0.0006
GO:0001824	blastocyst development	101	20	9.1	0.0006
GO:0050901	leukocyte tethering or rolling	23	8	2.07	0.00061
GO:0061756	leukocyte adhesion to vascular endotheli...	23	8	2.07	0.00061
GO:0043410	positive regulation of MAPK cascade	295	44	26.57	0.00061
GO:0052548	regulation of endopeptidase activity	304	45	27.38	0.00063
GO:1903506	regulation of nucleic acid-templated tra...	2175	238	195.88	0.00064
GO:0051051	negative regulation of transport	228	36	20.53	0.00065
GO:0032774	RNA biosynthetic process	2298	250	206.96	0.00065
GO:0009605	response to external stimulus	2350	255	211.64	0.00066
GO:0042692	muscle cell differentiation	245	38	22.06	0.00066
GO:0043434	response to peptide hormone	245	38	22.06	0.00066
GO:0050817	coagulation	262	40	23.6	0.00067
GO:0022603	regulation of anatomical structure morph...	639	82	57.55	0.00067
GO:0006928	movement of cell or subcellular componen...	1753	196	157.88	0.0007
GO:0035239	tube morphogenesis	743	93	66.91	0.0007
GO:0048011	neurotrophin TRK receptor signaling path...	117	22	10.54	0.0007
GO:0051345	positive regulation of hydrolase activit...	772	96	69.53	0.00071
GO:0030168	platelet activation	164	28	14.77	0.00072
GO:0007212	dopamine receptor signaling pathway	60	14	5.4	0.00072
GO:0042592	homeostatic process	1198	140	107.89	0.00074
GO:1903530	regulation of secretion by cell	315	46	28.37	0.00074
GO:2001141	regulation of RNA biosynthetic process	2181	238	196.42	0.00074
GO:0014065	phosphatidylinositol 3-kinase signaling	81	17	7.29	0.00076
GO:0051272	positive regulation of cellular componen...	264	40	23.78	0.00077
GO:0032990	cell part morphogenesis	812	100	73.13	0.00077
GO:0072006	nephron development	103	20	9.28	0.00078
GO:0042981	regulation of apoptotic process	1074	127	96.72	0.00082
GO:0070201	regulation of establishment of protein l...	396	55	35.66	0.00082
GO:0006351	transcription, DNA-templated	2267	246	204.17	0.00083
GO:0035584	calcium-mediated signaling using intrace...	14	6	1.26	0.00084
GO:0060045	positive regulation of cardiac muscle ce...	14	6	1.26	0.00084
GO:0044332	Wnt signaling pathway involved in dorsal...	6	4	0.54	0.00085
GO:0052547	regulation of peptidase activity	326	47	29.36	0.00086
GO:0061138	morphogenesis of a branching epithelium	150	26	13.51	0.00087
GO:0007272	ensheathment of neurons	82	17	7.38	0.00088
GO:0008366	axon ensheathment	82	17	7.38	0.00088
GO:0030239	myofibril assembly	68	15	6.12	0.00089
GO:0042552	myelination	75	16	6.75	0.00089
GO:0007599	hemostasis	266	40	23.96	0.0009
GO:0055023	positive regulation of cardiac muscle ti...	19	7	1.71	0.00091
GO:0051017	actin filament bundle assembly	127	23	11.44	0.00091
GO:0009306	protein secretion	199	32	17.92	0.00092
GO:0035592	establishment of protein localization to...	199	32	17.92	0.00092
GO:0042127	regulation of cell population proliferat...	884	107	79.61	0.00095
GO:0060348	bone development	183	30	16.48	0.00095
GO:0032880	regulation of protein localization	544	71	48.99	0.00095
GO:0010563	negative regulation of phosphorus metabo...	310	45	27.92	0.00095
GO:0002682	regulation of immune system process	827	101	74.48	0.00097
