# Supplementary material for: Body-Plan Reorganization in a Sponge Correlates with Microbiome Change
Source: Mol Biol Evol. 2023 Jun 8;40(6):msad138. doi: 10.1093/molbev/msad138 (PMC10308213; doi:10.1093/molbev/msad138)
Supplement: msad138_Supplementary_Data [file msad138_supplementary_data.zip › BP_tan_TopGoTable_AllSig.csv]

GO.ID	Term	Annotated	Significant	Expected	classicFisher
GO:0044782	cilium organization	233	127	35	0
GO:0006996	organelle organization	3235	761	486	0
GO:0007049	cell cycle	1818	491	273.12	0
GO:0007018	microtubule-based movement	379	161	56.94	0
GO:0016043	cellular component organization	5485	1116	824.02	0
GO:0060271	cilium assembly	207	107	31.1	0
GO:0071840	cellular component organization or bioge...	5789	1152	869.69	0
GO:0022402	cell cycle process	1206	326	181.18	7.3E-29
GO:0035082	axoneme assembly	76	54	11.42	5.4E-28
GO:0007017	microtubule-based process	1048	288	157.44	9.6E-27
GO:0050794	regulation of cellular process	8005	1453	1202.6	1.1E-23
GO:0001578	microtubule bundle formation	106	60	15.92	4.5E-23
GO:0120031	plasma membrane bounded cell projection ...	400	138	60.09	1.2E-22
GO:0030031	cell projection assembly	404	138	60.69	3.4E-22
GO:0000226	microtubule cytoskeleton organization	560	173	84.13	4.7E-22
GO:0006974	cellular response to DNA damage stimulus	889	242	133.56	6.1E-22
GO:0050789	regulation of biological process	8442	1509	1268.25	9.1E-22
GO:0065007	biological regulation	9081	1604	1364.25	2.3E-21
GO:0000278	mitotic cell cycle	984	258	147.83	6.7E-21
GO:0030030	cell projection organization	1573	368	236.31	4.3E-20
GO:0051726	regulation of cell cycle	795	216	119.43	1.5E-19
GO:0048522	positive regulation of cellular process	3528	706	530.02	5.8E-19
GO:0003341	cilium movement	116	58	17.43	7.7E-19
GO:0048518	positive regulation of biological proces...	3823	754	574.33	1.1E-18
GO:0070925	organelle assembly	784	211	117.78	1.3E-18
GO:0051301	cell division	786	210	118.08	3.8E-18
GO:0006281	DNA repair	655	183	98.4	4.6E-18
GO:1903047	mitotic cell cycle process	829	218	124.54	6.1E-18
GO:0019222	regulation of metabolic process	4492	857	674.84	2.3E-17
GO:0051276	chromosome organization	784	205	117.78	1.2E-16
GO:0044770	cell cycle phase transition	504	147	75.72	1.8E-16
GO:0001539	cilium or flagellum-dependent cell motil...	76	42	11.42	4.6E-16
GO:0048285	organelle fission	483	141	72.56	7.1E-16
GO:0060255	regulation of macromolecule metabolic pr...	4176	796	627.36	7.6E-16
GO:0031323	regulation of cellular metabolic process	4091	781	614.6	1.1E-15
GO:0048519	negative regulation of biological proces...	3494	682	524.91	1.2E-15
GO:0000280	nuclear division	453	134	68.05	1.2E-15
GO:0009799	specification of symmetry	143	61	21.48	1.5E-15
GO:0009855	determination of bilateral symmetry	143	61	21.48	1.5E-15
GO:0010564	regulation of cell cycle process	502	143	75.42	4.1E-15
GO:0051321	meiotic cell cycle	275	93	41.31	4.4E-15
GO:0007368	determination of left/right symmetry	135	58	20.28	5E-15
GO:0048523	negative regulation of cellular process	3077	608	462.26	6.1E-15
GO:0044772	mitotic cell cycle phase transition	399	120	59.94	1E-14
GO:0006928	movement of cell or subcellular componen...	1753	378	263.36	1.2E-14
GO:0019219	regulation of nucleobase-containing comp...	2567	519	385.64	1.7E-14
GO:0080090	regulation of primary metabolic process	3911	744	587.55	1.7E-14
GO:0048232	male gamete generation	366	112	54.98	2.1E-14
GO:0007059	chromosome segregation	358	110	53.78	2.7E-14
GO:0007276	gamete generation	591	159	88.79	2.7E-14
GO:0032501	multicellular organismal process	5715	1033	858.57	3.7E-14
GO:0022414	reproductive process	1235	282	185.54	4.1E-14
GO:0051171	regulation of nitrogen compound metaboli...	3805	724	571.63	4.4E-14
GO:0010604	positive regulation of macromolecule met...	1979	415	297.31	4.7E-14
GO:0009893	positive regulation of metabolic process	2120	439	318.49	6.2E-14
GO:0032502	developmental process	5447	988	818.31	7.9E-14
GO:0007224	smoothened signaling pathway	102	47	15.32	7.9E-14
GO:0051173	positive regulation of nitrogen compound...	1811	384	272.07	9.5E-14
GO:0033554	cellular response to stress	2006	417	301.36	1.6E-13
GO:0007275	multicellular organism development	4611	850	692.72	2.9E-13
GO:0140013	meiotic nuclear division	154	60	23.14	3.3E-13
GO:0042073	intraciliary transport	39	26	5.86	3.9E-13
GO:0031325	positive regulation of cellular metaboli...	1920	400	288.44	4.1E-13
GO:0048609	multicellular organismal reproductive pr...	683	173	102.61	6.5E-13
GO:0000003	reproduction	1269	283	190.64	7.1E-13
GO:0045786	negative regulation of cell cycle	311	96	46.72	8.7E-13
GO:0006302	double-strand break repair	241	80	36.21	1.1E-12
GO:0032504	multicellular organism reproduction	693	174	104.11	1.3E-12
GO:0051716	cellular response to stimulus	5970	1061	896.88	1.7E-12
GO:0060285	cilium-dependent cell motility	62	33	9.31	2.6E-12
GO:0098813	nuclear chromosome segregation	308	94	46.27	3.1E-12
GO:0010948	negative regulation of cell cycle proces...	265	84	39.81	4.9E-12
GO:0010468	regulation of gene expression	3068	589	460.91	5E-12
GO:0007283	spermatogenesis	349	102	52.43	6.9E-12
GO:0070286	axonemal dynein complex assembly	40	25	6.01	9.6E-12
GO:0048856	anatomical structure development	5105	918	766.93	9.9E-12
GO:0120036	plasma membrane bounded cell projection ...	1461	312	219.49	1.1E-11
GO:0022412	cellular process involved in reproductio...	386	109	57.99	1.4E-11
GO:0010646	regulation of cell communication	2225	444	334.26	1.6E-11
GO:0023051	regulation of signaling	2227	444	334.56	1.8E-11
GO:0051252	regulation of RNA metabolic process	2357	466	354.09	1.9E-11
GO:0032774	RNA biosynthetic process	2298	455	345.23	2.8E-11
GO:0000086	G2/M transition of mitotic cell cycle	125	49	18.78	3.6E-11
GO:0044839	cell cycle G2/M phase transition	129	50	19.38	3.8E-11
GO:2000112	regulation of cellular macromolecule bio...	2673	517	401.57	4.5E-11
GO:0031326	regulation of cellular biosynthetic proc...	2763	532	415.09	4.6E-11
GO:0006351	transcription, DNA-templated	2267	448	340.57	5.5E-11
GO:0097659	nucleic acid-templated transcription	2281	450	342.68	6.3E-11
GO:1903046	meiotic cell cycle process	193	65	28.99	7E-11
GO:0007346	regulation of mitotic cell cycle	427	115	64.15	1E-10
GO:0010556	regulation of macromolecule biosynthetic...	2714	521	407.73	1.2E-10
GO:0060294	cilium movement involved in cell motilit...	56	29	8.41	1.3E-10
GO:0009889	regulation of biosynthetic process	2794	534	419.75	1.4E-10
GO:0007010	cytoskeleton organization	1278	274	192	1.5E-10
GO:1901987	regulation of cell cycle phase transitio...	338	96	50.78	1.6E-10
GO:0022607	cellular component assembly	2614	503	392.7	2E-10
GO:0019953	sexual reproduction	735	174	110.42	2.2E-10
GO:0009966	regulation of signal transduction	2009	400	301.81	2.7E-10
GO:0006260	DNA replication	420	112	63.1	3.3E-10
GO:0006261	DNA-dependent DNA replication	179	60	26.89	4.6E-10
GO:0035556	intracellular signal transduction	2563	492	385.04	4.7E-10
GO:0048515	spermatid differentiation	83	36	12.47	5.2E-10
GO:1903506	regulation of nucleic acid-templated tra...	2175	426	326.75	6.2E-10
GO:2001141	regulation of RNA biosynthetic process	2181	427	327.65	6.2E-10
GO:0006355	regulation of transcription, DNA-templat...	2160	423	324.5	7.4E-10
GO:0023052	signaling	4791	853	719.76	7.5E-10
GO:0007286	spermatid development	81	35	12.17	0.000000001
GO:0007165	signal transduction	4555	814	684.3	0.0000000011
GO:1901988	negative regulation of cell cycle phase ...	218	68	32.75	0.0000000011
GO:0007389	pattern specification process	472	120	70.91	0.0000000018
GO:0044703	multi-organism reproductive process	798	182	119.88	0.0000000019
GO:0099111	microtubule-based transport	142	50	21.33	0.0000000019
GO:0045935	positive regulation of nucleobase-contai...	984	216	147.83	0.0000000019
GO:0000075	cell cycle checkpoint signaling	187	60	28.09	0.0000000031
GO:0048513	animal organ development	2552	484	383.39	0.0000000039
GO:2000779	regulation of double-strand break repair	40	22	6.01	0.0000000052
GO:1901990	regulation of mitotic cell cycle phase t...	235	70	35.3	0.0000000056
GO:0007140	male meiotic nuclear division	44	23	6.61	0.0000000086
GO:0045930	negative regulation of mitotic cell cycl...	183	58	27.49	0.0000000094
GO:0090329	regulation of DNA-dependent DNA replicat...	51	25	7.66	0.000000011
GO:0000724	double-strand break repair via homologou...	149	50	22.38	0.000000012
GO:0000725	recombinational repair	149	50	22.38	0.000000012
GO:0048731	system development	3819	686	573.73	0.000000017
GO:0044085	cellular component biogenesis	2973	548	446.64	0.000000022
GO:0007281	germ cell development	291	80	43.72	0.000000026
GO:0070192	chromosome organization involved in meio...	50	24	7.51	0.000000036
GO:0007154	cell communication	4994	870	750.25	0.00000004
GO:0006915	apoptotic process	1417	285	212.88	0.000000051
GO:0045132	meiotic chromosome segregation	77	31	11.57	0.000000067
GO:0051641	cellular localization	2239	423	336.37	0.000000073
GO:0044458	motile cilium assembly	26	16	3.91	0.000000076
GO:0007129	homologous chromosome pairing at meiosis	29	17	4.36	0.000000082
GO:2000113	negative regulation of cellular macromol...	695	156	104.41	0.000000082
GO:0007093	mitotic cell cycle checkpoint signaling	131	44	19.68	0.000000086
GO:0048583	regulation of response to stimulus	2672	494	401.42	0.000000087
GO:0007127	meiosis I	98	36	14.72	0.0000001
GO:0016070	RNA metabolic process	3548	635	533.02	0.00000013
GO:0045143	homologous chromosome segregation	43	21	6.46	0.00000018
GO:0009892	negative regulation of metabolic process	1821	350	273.57	0.0000002
GO:0031327	negative regulation of cellular biosynth...	732	161	109.97	0.0000002
GO:0051052	regulation of DNA metabolic process	260	71	39.06	0.00000021
GO:0045934	negative regulation of nucleobase-contai...	607	138	91.19	0.00000021
GO:0010558	negative regulation of macromolecule bio...	722	159	108.47	0.00000022
GO:0000819	sister chromatid segregation	251	69	37.71	0.00000023
GO:0031324	negative regulation of cellular metaboli...	1354	270	203.41	0.00000026
GO:0007130	synaptonemal complex assembly	8	8	1.2	0.00000026
GO:0044786	cell cycle DNA replication	58	25	8.71	0.00000026
GO:0061512	protein localization to cilium	25	15	3.76	0.00000032
GO:0070193	synaptonemal complex organization	10	9	1.5	0.00000033
GO:0003351	epithelial cilium movement involved in e...	17	12	2.55	0.00000038
GO:0009890	negative regulation of biosynthetic proc...	745	162	111.92	0.0000004
GO:1901991	negative regulation of mitotic cell cycl...	116	39	17.43	0.00000044
GO:0042981	regulation of apoptotic process	1074	220	161.35	0.00000047
GO:0030705	cytoskeleton-dependent intracellular tra...	143	45	21.48	0.00000052
GO:0140014	mitotic nuclear division	327	83	49.13	0.00000061
GO:0036158	outer dynein arm assembly	23	14	3.46	0.00000062
GO:0018200	peptidyl-glutamic acid modification	26	15	3.91	0.00000064
GO:0033043	regulation of organelle organization	854	180	128.3	0.00000081
GO:0051254	positive regulation of RNA metabolic pro...	877	184	131.75	0.00000084
GO:0008283	cell population proliferation	1245	248	187.04	0.00000088
GO:0003006	developmental process involved in reprod...	850	179	127.7	0.00000092
GO:0006858	extracellular transport	18	12	2.7	0.00000099
GO:0048869	cellular developmental process	3355	596	504.03	0.000001
GO:0051704	multi-organism process	891	186	133.86	0.000001
GO:0006366	transcription by RNA polymerase II	955	197	143.47	0.0000012
GO:0012501	programmed cell death	1503	291	225.8	0.0000013
GO:0043067	regulation of programmed cell death	1095	221	164.5	0.0000014
GO:0061982	meiosis I cell cycle process	108	36	16.22	0.0000015
GO:0043066	negative regulation of apoptotic process	520	118	78.12	0.0000018
GO:0036159	inner dynein arm assembly	16	11	2.4	0.0000018
GO:0030317	flagellated sperm motility	41	19	6.16	0.0000019
GO:0097722	sperm motility	41	19	6.16	0.0000019
GO:0021532	neural tube patterning	31	16	4.66	0.000002
GO:0051304	chromosome separation	105	35	15.77	0.0000021
GO:0140053	mitochondrial gene expression	60	24	9.01	0.0000023
GO:0048880	sensory system development	358	87	53.78	0.0000023
GO:0043069	negative regulation of programmed cell d...	530	119	79.62	0.0000028
GO:0031328	positive regulation of cellular biosynth...	968	197	145.42	0.0000029
GO:0006796	phosphate-containing compound metabolic ...	3296	582	495.16	0.0000031
GO:0006282	regulation of DNA repair	69	26	10.37	0.0000033
GO:0000070	mitotic sister chromatid segregation	224	60	33.65	0.0000034
GO:0010605	negative regulation of macromolecule met...	1694	320	254.49	0.0000035
GO:0030154	cell differentiation	3290	580	494.26	0.000004
GO:0006275	regulation of DNA replication	121	38	18.18	0.0000041
GO:0045892	negative regulation of transcription, DN...	448	103	67.3	0.0000043
GO:0006793	phosphorus metabolic process	3342	588	502.07	0.0000043
GO:2001020	regulation of response to DNA damage sti...	117	37	17.58	0.0000045
GO:0001654	eye development	348	84	52.28	0.0000046
GO:0150063	visual system development	348	84	52.28	0.0000046
GO:0007143	female meiotic nuclear division	20	12	3	0.000005
GO:0051307	meiotic chromosome separation	20	12	3	0.000005
GO:0010557	positive regulation of macromolecule bio...	947	192	142.27	0.0000051
GO:0097190	apoptotic signaling pathway	445	102	66.85	0.0000055
GO:0010970	transport along microtubule	127	39	19.08	0.0000056
GO:0019220	regulation of phosphate metabolic proces...	1024	205	153.84	0.0000058
GO:0010389	regulation of G2/M transition of mitotic...	55	22	8.26	0.000006
GO:0051174	regulation of phosphorus metabolic proce...	1025	205	153.99	0.0000062
GO:1902749	regulation of cell cycle G2/M phase tran...	59	23	8.86	0.0000062
GO:1903507	negative regulation of nucleic acid-temp...	464	105	69.71	0.0000073
GO:0061371	determination of heart left/right asymme...	48	20	7.21	0.0000076
GO:0007098	centrosome cycle	106	34	15.92	0.0000077
GO:1902679	negative regulation of RNA biosynthetic ...	470	106	70.61	0.0000077
GO:0031401	positive regulation of protein modificat...	664	141	99.75	0.0000084
GO:0051253	negative regulation of RNA metabolic pro...	520	115	78.12	0.0000085
GO:0010941	regulation of cell death	1212	236	182.08	0.000009
GO:0045893	positive regulation of transcription, DN...	762	158	114.48	0.0000099
GO:1902680	positive regulation of RNA biosynthetic ...	762	158	114.48	0.0000099
GO:1903508	positive regulation of nucleic acid-temp...	762	158	114.48	0.0000099
GO:0008219	cell death	1631	306	245.03	0.00001
GO:0009891	positive regulation of biosynthetic proc...	1010	201	151.73	0.000011
GO:0010647	positive regulation of cell communicatio...	1057	209	158.79	0.000011
GO:0031124	mRNA 3'-end processing	49	20	7.36	0.000011
GO:0003356	regulation of cilium beat frequency	6	6	0.9	0.000011
GO:0044093	positive regulation of molecular functio...	1424	271	213.93	0.000012
GO:0061008	hepaticobiliary system development	113	35	16.98	0.000013
GO:0010923	negative regulation of phosphatase activ...	42	18	6.31	0.000013
GO:0007099	centriole replication	28	14	4.21	0.000014
GO:0044818	mitotic G2/M transition checkpoint	28	14	4.21	0.000014
GO:0098534	centriole assembly	28	14	4.21	0.000014
GO:0031503	protein-containing complex localization	194	52	29.14	0.000015
GO:0010972	negative regulation of G2/M transition o...	35	16	5.26	0.000015
GO:0031023	microtubule organizing center organizati...	123	37	18.48	0.000016
GO:0031123	RNA 3'-end processing	83	28	12.47	0.000017
GO:1902531	regulation of intracellular signal trans...	1247	240	187.34	0.000017
GO:0023056	positive regulation of signaling	1053	207	158.19	0.000018
GO:0009896	positive regulation of catabolic process	360	84	54.08	0.000018
GO:0001889	liver development	110	34	16.53	0.000019
GO:0043085	positive regulation of catalytic activit...	1207	233	181.33	0.000019
GO:0001947	heart looping	32	15	4.81	0.000019
GO:0000712	resolution of meiotic recombination inte...	16	10	2.4	0.000019
GO:0035721	intraciliary retrograde transport	16	10	2.4	0.000019
GO:0006270	DNA replication initiation	43	18	6.46	0.00002
GO:0060972	left/right pattern formation	19	11	2.85	0.00002
GO:0051128	regulation of cellular component organiz...	1760	325	264.41	0.000021
GO:0032543	mitochondrial translation	47	19	7.06	0.000021
GO:0035305	negative regulation of dephosphorylation	55	21	8.26	0.000023
GO:0000082	G1/S transition of mitotic cell cycle	192	51	28.84	0.000023
GO:0044843	cell cycle G1/S phase transition	202	53	30.35	0.000023
GO:1902750	negative regulation of cell cycle G2/M p...	36	16	5.41	0.000023
GO:2001244	positive regulation of intrinsic apoptot...	36	16	5.41	0.000023
GO:0051179	localization	5980	994	898.38	0.000024
GO:0042127	regulation of cell population proliferat...	884	177	132.8	0.000025
GO:0043087	regulation of GTPase activity	549	118	82.48	0.000026
GO:0060548	negative regulation of cell death	622	131	93.44	0.000026
GO:0000083	regulation of transcription involved in ...	11	8	1.65	0.000028
GO:0035735	intraciliary transport involved in ciliu...	11	8	1.65	0.000028
GO:0007062	sister chromatid cohesion	64	23	9.61	0.00003
GO:0008589	regulation of smoothened signaling pathw...	60	22	9.01	0.000031
GO:0097193	intrinsic apoptotic signaling pathway	219	56	32.9	0.000031
GO:0060173	limb development	137	39	20.58	0.000039
GO:0007498	mesoderm development	78	26	11.72	0.000042
GO:0007166	cell surface receptor signaling pathway	2044	369	307.07	0.000043
GO:0007292	female gamete generation	222	56	33.35	0.000046
GO:0043547	positive regulation of GTPase activity	506	109	76.02	0.000046
GO:1900103	positive regulation of endoplasmic retic...	9	7	1.35	0.000047
GO:0007267	cell-cell signaling	982	192	147.53	0.000049
GO:0000122	negative regulation of transcription by ...	285	68	42.82	0.000052
GO:0016071	mRNA metabolic process	637	132	95.7	0.000054
GO:0033260	nuclear DNA replication	42	17	6.31	0.000057
GO:0050790	regulation of catalytic activity	1843	335	276.88	0.000058
GO:0009953	dorsal/ventral pattern formation	111	33	16.68	0.000059
GO:0003143	embryonic heart tube morphogenesis	46	18	6.91	0.000059
GO:0001570	vasculogenesis	50	19	7.51	0.000059
GO:0031145	anaphase-promoting complex-dependent cat...	24	12	3.61	0.000059
GO:0043046	DNA methylation involved in gamete gener...	24	12	3.61	0.000059
GO:0051247	positive regulation of protein metabolic...	1086	209	163.15	0.000061
GO:0042770	signal transduction in response to DNA d...	174	46	26.14	0.000064
GO:0043412	macromolecule modification	4606	775	691.96	0.000064
GO:0051054	positive regulation of DNA metabolic pro...	121	35	18.18	0.000067
GO:0006325	chromatin organization	230	57	34.55	0.000068
GO:0035845	photoreceptor cell outer segment organiz...	7	6	1.05	0.00007
GO:0043065	positive regulation of apoptotic process	352	80	52.88	0.000073
GO:0050896	response to stimulus	7443	1212	1118.17	0.000076
GO:0008284	positive regulation of cell population p...	418	92	62.8	0.000078
GO:0008334	histone mRNA metabolic process	28	13	4.21	0.000078
GO:0045787	positive regulation of cell cycle	216	54	32.45	0.000081
GO:0000076	DNA replication checkpoint signaling	15	9	2.25	0.000081
GO:0006303	double-strand break repair via nonhomolo...	51	19	7.66	0.000081
GO:0051050	positive regulation of transport	570	119	85.63	0.000089
GO:0043414	macromolecule methylation	227	56	34.1	0.000089
GO:0001934	positive regulation of protein phosphory...	531	112	79.77	0.000092
GO:0010212	response to ionizing radiation	142	39	21.33	0.000092
GO:0009967	positive regulation of signal transducti...	964	187	144.82	0.000096
GO:0070727	cellular macromolecule localization	1363	254	204.76	0.000097
GO:0090207	regulation of triglyceride metabolic pro...	25	12	3.76	0.000099
GO:0021591	ventricular system development	60	21	9.01	0.0001
GO:0043010	camera-type eye development	213	53	32	0.00011
GO:0009894	regulation of catabolic process	658	134	98.85	0.00011
GO:0032147	activation of protein kinase activity	143	39	21.48	0.00011
GO:0065009	regulation of molecular function	2345	414	352.29	0.00011
GO:0071805	potassium ion transmembrane transport	69	23	10.37	0.00011
GO:0043161	proteasome-mediated ubiquitin-dependent ...	373	83	56.04	0.00012
GO:0051649	establishment of localization in cell	1792	324	269.21	0.00012
GO:0034613	cellular protein localization	1350	251	202.81	0.00012
GO:0006338	chromatin remodeling	139	38	20.88	0.00013
GO:2000781	positive regulation of double-strand bre...	10	7	1.5	0.00014
GO:0006397	mRNA processing	452	97	67.9	0.00014
GO:0006357	regulation of transcription by RNA polym...	853	167	128.15	0.00014
GO:0031577	spindle checkpoint signaling	33	14	4.96	0.00014
GO:0018193	peptidyl-amino acid modification	1377	255	206.87	0.00014
GO:0010569	regulation of double-strand break repair...	19	10	2.85	0.00014
GO:0006468	protein phosphorylation	1921	344	288.59	0.00015
GO:0031329	regulation of cellular catabolic process	538	112	80.82	0.00016
GO:0010498	proteasomal protein catabolic process	415	90	62.35	0.00016
GO:0018095	protein polyglutamylation	16	9	2.4	0.00016
GO:0021904	dorsal/ventral neural tube patterning	16	9	2.4	0.00016
GO:0051457	maintenance of protein location in nucle...	16	9	2.4	0.00016
GO:0031570	DNA integrity checkpoint signaling	136	37	20.43	0.00017
GO:0051336	regulation of hydrolase activity	1028	196	154.44	0.00018
GO:0016570	histone modification	383	84	57.54	0.00018
GO:0006464	cellular protein modification process	4457	746	669.58	0.00018
GO:0036211	protein modification process	4457	746	669.58	0.00018
GO:0016310	phosphorylation	2322	408	348.84	0.00019
GO:0042325	regulation of phosphorylation	929	179	139.56	0.00019
GO:0071824	protein-DNA complex subunit organization	132	36	19.83	0.0002
GO:0010562	positive regulation of phosphorus metabo...	615	125	92.39	0.0002
GO:0045937	positive regulation of phosphate metabol...	615	125	92.39	0.0002
GO:0007095	mitotic G2 DNA damage checkpoint signali...	23	11	3.46	0.0002
GO:0042733	embryonic digit morphogenesis	34	14	5.11	0.0002
GO:0044774	mitotic DNA integrity checkpoint signali...	85	26	12.77	0.00021
GO:0007399	nervous system development	2164	382	325.1	0.00021
GO:0009262	deoxyribonucleotide metabolic process	46	17	6.91	0.00021
GO:0048332	mesoderm morphogenesis	46	17	6.91	0.00021
GO:0048468	cell development	1942	346	291.75	0.00022
GO:0031331	positive regulation of cellular cataboli...	320	72	48.07	0.00022
GO:0048598	embryonic morphogenesis	566	116	85.03	0.00023
GO:0051172	negative regulation of nitrogen compound...	1237	230	185.84	0.00024
GO:0051347	positive regulation of transferase activ...	431	92	64.75	0.00024
GO:0010457	centriole-centriole cohesion	8	6	1.2	0.00024
GO:0048793	pronephros development	20	10	3	0.00025
GO:0048736	appendage development	215	52	32.3	0.00026
GO:0042327	positive regulation of phosphorylation	585	119	87.89	0.00027
GO:1990542	mitochondrial transmembrane transport	51	18	7.66	0.00027
GO:0051298	centrosome duplication	82	25	12.32	0.00029
GO:0010467	gene expression	4821	800	724.26	0.00029
GO:0035108	limb morphogenesis	115	32	17.28	0.00029
GO:0042023	DNA endoreduplication	17	9	2.55	0.0003
GO:0051290	protein heterotetramerization	17	9	2.55	0.0003
GO:0046907	intracellular transport	1437	262	215.88	0.00032
GO:0001932	regulation of protein phosphorylation	826	160	124.09	0.00032
GO:0031647	regulation of protein stability	202	49	30.35	0.00036
GO:0002520	immune system development	533	109	80.07	0.00039
GO:0010921	regulation of phosphatase activity	61	20	9.16	0.0004
GO:0042776	mitochondrial ATP synthesis coupled prot...	6	5	0.9	0.0004
GO:0051255	spindle midzone assembly	6	5	0.9	0.0004
GO:1901621	negative regulation of smoothened signal...	6	5	0.9	0.0004
GO:0001707	mesoderm formation	44	16	6.61	0.0004
GO:0032270	positive regulation of cellular protein ...	1038	195	155.94	0.00041
GO:0007369	gastrulation	117	32	17.58	0.00041
GO:0045860	positive regulation of protein kinase ac...	310	69	46.57	0.00041
GO:0019692	deoxyribose phosphate metabolic process	40	15	6.01	0.00041
GO:0019827	stem cell population maintenance	122	33	18.33	0.00042
GO:0098727	maintenance of cell number	122	33	18.33	0.00042
GO:0032886	regulation of microtubule-based process	162	41	24.34	0.00042
GO:0016311	dephosphorylation	517	106	77.67	0.00042
GO:0006396	RNA processing	885	169	132.95	0.00045
GO:0048584	positive regulation of response to stimu...	1269	233	190.64	0.00045
GO:0018205	peptidyl-lysine modification	339	74	50.93	0.00048
GO:0006865	amino acid transport	80	24	12.02	0.00049
GO:0034728	nucleosome organization	80	24	12.02	0.00049
GO:0050000	chromosome localization	49	17	7.36	0.00051
GO:0051303	establishment of chromosome localization	49	17	7.36	0.00051
GO:0051056	regulation of small GTPase mediated sign...	226	53	33.95	0.00051
GO:0009151	purine deoxyribonucleotide metabolic pro...	18	9	2.7	0.00051
GO:0009209	pyrimidine ribonucleoside triphosphate b...	18	9	2.7	0.00051
GO:0030174	regulation of DNA-dependent DNA replicat...	18	9	2.7	0.00051
GO:1900101	regulation of endoplasmic reticulum unfo...	18	9	2.7	0.00051
GO:2001233	regulation of apoptotic signaling pathwa...	275	62	41.31	0.00056
GO:0051445	regulation of meiotic cell cycle	41	15	6.16	0.00056
GO:1903008	organelle disassembly	154	39	23.14	0.00056
GO:2001235	positive regulation of apoptotic signali...	124	33	18.63	0.00057
GO:0035303	regulation of dephosphorylation	95	27	14.27	0.00059
GO:0009157	deoxyribonucleoside monophosphate biosyn...	15	8	2.25	0.00061
GO:0033365	protein localization to organelle	615	122	92.39	0.00063
GO:0007288	sperm axoneme assembly	9	6	1.35	0.00064
GO:0016321	female meiosis chromosome segregation	9	6	1.35	0.00064
GO:0060446	branching involved in open tracheal syst...	9	6	1.35	0.00064
GO:0120316	sperm flagellum assembly	9	6	1.35	0.00064
GO:0032879	regulation of localization	1539	276	231.21	0.00064
GO:0006554	lysine catabolic process	22	10	3.31	0.00065
GO:0070125	mitochondrial translational elongation	22	10	3.31	0.00065
GO:0032875	regulation of DNA endoreduplication	12	7	1.8	0.00068
GO:0060831	smoothened signaling pathway involved in...	12	7	1.8	0.00068
GO:0000209	protein polyubiquitination	299	66	44.92	0.00069
GO:0007417	central nervous system development	852	162	128	0.00071
GO:0090068	positive regulation of cell cycle proces...	166	41	24.94	0.00071
GO:0043068	positive regulation of programmed cell d...	383	81	57.54	0.00074
GO:0006813	potassium ion transport	111	30	16.68	0.00076
GO:0009968	negative regulation of signal transducti...	877	166	131.75	0.00076
GO:0010648	negative regulation of cell communicatio...	949	178	142.57	0.00077
GO:0006378	mRNA polyadenylation	38	14	5.71	0.00079
GO:0043631	RNA polyadenylation	38	14	5.71	0.00079
GO:0007005	mitochondrion organization	469	96	70.46	0.00081
GO:0007420	brain development	678	132	101.86	0.00084
GO:0007030	Golgi organization	147	37	22.08	0.00087
GO:0033036	macromolecule localization	2827	481	424.7	0.00089
GO:0023057	negative regulation of signaling	953	178	143.17	0.00094
GO:0007131	reciprocal meiotic recombination	56	18	8.41	0.00099
GO:0035825	homologous recombination	56	18	8.41	0.00099
GO:0140527	reciprocal homologous recombination	56	18	8.41	0.00099
GO:0031122	cytoplasmic microtubule organization	43	15	6.46	0.001
GO:0031146	SCF-dependent proteasomal ubiquitin-depe...	43	15	6.46	0.001
GO:2001242	regulation of intrinsic apoptotic signal...	118	31	17.73	0.00104
GO:0032200	telomere organization	169	41	25.39	0.00104
GO:0007064	mitotic sister chromatid cohesion	39	14	5.86	0.00106
GO:0045859	regulation of protein kinase activity	519	104	77.97	0.00108
GO:0009220	pyrimidine ribonucleotide biosynthetic p...	27	11	4.06	0.00109
GO:0071173	spindle assembly checkpoint signaling	27	11	4.06	0.00109
GO:0033674	positive regulation of kinase activity	371	78	55.74	0.00109
GO:0080135	regulation of cellular response to stres...	514	103	77.22	0.00113
GO:0051345	positive regulation of hydrolase activit...	772	147	115.98	0.00115
GO:0034620	cellular response to unfolded protein	80	23	12.02	0.00122
GO:0044773	mitotic DNA damage checkpoint signaling	80	23	12.02	0.00122
GO:0006269	DNA replication, synthesis of RNA primer	7	5	1.05	0.00123
GO:0010826	negative regulation of centrosome duplic...	7	5	1.05	0.00123
GO:0032876	negative regulation of DNA endoreduplica...	7	5	1.05	0.00123
GO:0045218	zonula adherens maintenance	7	5	1.05	0.00123
GO:0046606	negative regulation of centrosome cycle	7	5	1.05	0.00123
GO:1901620	regulation of smoothened signaling pathw...	7	5	1.05	0.00123
GO:0046578	regulation of Ras protein signal transdu...	181	43	27.19	0.00125
GO:2000104	negative regulation of DNA-dependent DNA...	13	7	1.95	0.00127
GO:0018022	peptidyl-lysine methylation	90	25	13.52	0.00132
GO:0009208	pyrimidine ribonucleoside triphosphate m...	20	9	3	0.00134
GO:0070126	mitochondrial translational termination	20	9	3	0.00134
GO:0009790	embryo development	1075	197	161.5	0.00135
GO:0060322	head development	704	135	105.76	0.00136
GO:0000723	telomere maintenance	166	40	24.94	0.00136
GO:0007167	enzyme linked receptor protein signaling...	793	150	119.13	0.00137
GO:0060215	primitive hemopoiesis	10	6	1.5	0.00139
GO:0090220	chromosome localization to nuclear envel...	10	6	1.5	0.00139
GO:0006220	pyrimidine nucleotide metabolic process	53	17	7.96	0.00139
GO:0030968	endoplasmic reticulum unfolded protein r...	76	22	11.42	0.0014
GO:0051338	regulation of transferase activity	699	134	105.01	0.00143
GO:0010960	magnesium ion homeostasis	24	10	3.61	0.00149
GO:0070076	histone lysine demethylation	24	10	3.61	0.00149
GO:0009394	2'-deoxyribonucleotide metabolic process	36	13	5.41	0.00149
GO:0035050	embryonic heart tube development	67	20	10.07	0.0015
GO:0042098	T cell proliferation	67	20	10.07	0.0015
GO:0071709	membrane assembly	67	20	10.07	0.0015
GO:0007051	spindle organization	220	50	33.05	0.0015
GO:0045936	negative regulation of phosphate metabol...	309	66	46.42	0.00168
GO:0090090	negative regulation of canonical Wnt sig...	77	22	11.57	0.00168
GO:0006611	protein export from nucleus	63	19	9.46	0.0017
GO:0001556	oocyte maturation	17	8	2.55	0.00175
GO:0006241	CTP biosynthetic process	17	8	2.55	0.00175
GO:0009162	deoxyribonucleoside monophosphate metabo...	17	8	2.55	0.00175
GO:0044837	actomyosin contractile ring organization	17	8	2.55	0.00175
GO:0046036	CTP metabolic process	17	8	2.55	0.00175
GO:0071479	cellular response to ionizing radiation	54	17	8.11	0.00175
GO:0031399	regulation of protein modification proce...	1148	208	172.47	0.00177
GO:0032943	mononuclear cell proliferation	87	24	13.07	0.0018
GO:0046651	lymphocyte proliferation	87	24	13.07	0.0018
GO:0070661	leukocyte proliferation	87	24	13.07	0.0018
GO:0010563	negative regulation of phosphorus metabo...	310	66	46.57	0.00182
GO:0050821	protein stabilization	122	31	18.33	0.00186
GO:0030326	embryonic limb morphogenesis	97	26	14.57	0.00187
GO:0051049	regulation of transport	1034	189	155.34	0.00189
GO:0044248	cellular catabolic process	2285	391	343.28	0.0019
GO:0008637	apoptotic mitochondrial changes	73	21	10.97	0.00193
GO:0030258	lipid modification	169	40	25.39	0.00195
GO:0009124	nucleoside monophosphate biosynthetic pr...	50	16	7.51	0.00196
GO:0032507	maintenance of protein location in cell	50	16	7.51	0.00196
GO:0003002	regionalization	356	74	53.48	0.00198
GO:0071214	cellular response to abiotic stimulus	212	48	31.85	0.002
GO:0104004	cellular response to environmental stimu...	212	48	31.85	0.002
GO:0010256	endomembrane system organization	419	85	62.95	0.00203
GO:0051222	positive regulation of protein transport	234	52	35.15	0.00206
GO:0072359	circulatory system development	897	166	134.76	0.00206
GO:0015849	organic acid transport	159	38	23.89	0.00207
GO:0009147	pyrimidine nucleoside triphosphate metab...	33	12	4.96	0.0021
GO:0046825	regulation of protein export from nucleu...	33	12	4.96	0.0021
GO:0000422	autophagy of mitochondrion	128	32	19.23	0.0021
GO:0061726	mitochondrion disassembly	128	32	19.23	0.0021
GO:0009148	pyrimidine nucleoside triphosphate biosy...	25	10	3.76	0.00215
GO:0051302	regulation of cell division	118	30	17.73	0.00216
GO:0060041	retina development in camera-type eye	118	30	17.73	0.00216
GO:0006553	lysine metabolic process	29	11	4.36	0.00216
GO:0008156	negative regulation of DNA replication	29	11	4.36	0.00216
GO:0014904	myotube cell development	29	11	4.36	0.00216
GO:0035107	appendage morphogenesis	202	46	30.35	0.00217
GO:0051897	positive regulation of protein kinase B ...	55	17	8.26	0.00218
GO:0032259	methylation	346	72	51.98	0.00219
GO:0035113	embryonic appendage morphogenesis	108	28	16.22	0.00219
GO:0000912	assembly of actomyosin apparatus involve...	14	7	2.1	0.00222
GO:0000915	actomyosin contractile ring assembly	14	7	2.1	0.00222
GO:0007060	male meiosis chromosome segregation	5	4	0.75	0.00224
GO:0034093	positive regulation of maintenance of si...	5	4	0.75	0.00224
GO:0034184	positive regulation of maintenance of mi...	5	4	0.75	0.00224
GO:0045876	positive regulation of sister chromatid ...	5	4	0.75	0.00224
GO:0051984	positive regulation of chromosome segreg...	5	4	0.75	0.00224
GO:0090306	meiotic spindle assembly	5	4	0.75	0.00224
GO:1904158	axonemal central apparatus assembly	5	4	0.75	0.00224
GO:2001032	regulation of double-strand break repair...	5	4	0.75	0.00224
GO:0051047	positive regulation of secretion	165	39	24.79	0.00226
GO:0010639	negative regulation of organelle organiz...	274	59	41.16	0.00235
GO:0006221	pyrimidine nucleotide biosynthetic proce...	42	14	6.31	0.00239
GO:0006284	base-excision repair	79	22	11.87	0.00241
GO:0042391	regulation of membrane potential	203	46	30.5	0.00241
GO:1905114	cell surface receptor signaling pathway ...	468	93	70.31	0.00247
GO:0080134	regulation of response to stress	871	161	130.85	0.00251
GO:0035023	regulation of Rho protein signal transdu...	89	24	13.37	0.00251
GO:0048144	fibroblast proliferation	38	13	5.71	0.00261
GO:0048145	regulation of fibroblast proliferation	38	13	5.71	0.00261
GO:0070227	lymphocyte apoptotic process	38	13	5.71	0.00261
GO:0016055	Wnt signaling pathway	440	88	66.1	0.00263
GO:0198738	cell-cell signaling by wnt	440	88	66.1	0.00263
GO:0003352	regulation of cilium movement	11	6	1.65	0.00267
GO:0006264	mitochondrial DNA replication	11	6	1.65	0.00267
GO:0010587	miRNA catabolic process	11	6	1.65	0.00267
GO:0060416	response to growth hormone	11	6	1.65	0.00267
GO:0071786	endoplasmic reticulum tubular network or...	11	6	1.65	0.00267
GO:1903532	positive regulation of secretion by cell	156	37	23.44	0.0027
GO:0030901	midbrain development	56	17	8.41	0.0027
GO:0007141	male meiosis I	18	8	2.7	0.00273
GO:0030514	negative regulation of BMP signaling pat...	18	8	2.7	0.00273
GO:0032201	telomere maintenance via semi-conservati...	18	8	2.7	0.00273
GO:0043968	histone H2A acetylation	18	8	2.7	0.00273
GO:0071478	cellular response to radiation	130	32	19.53	0.00274
GO:0006914	autophagy	464	92	69.71	0.00278
GO:0061919	process utilizing autophagic mechanism	464	92	69.71	0.00278
GO:0086001	cardiac muscle cell action potential	34	12	5.11	0.0028
GO:0002507	tolerance induction	8	5	1.2	0.00287
GO:0007418	ventral midline development	8	5	1.2	0.00287
GO:0036309	protein localization to M-band	8	5	1.2	0.00287
GO:0036371	protein localization to T-tubule	8	5	1.2	0.00287
GO:0046134	pyrimidine nucleoside biosynthetic proce...	8	5	1.2	0.00287
GO:0060287	epithelial cilium movement involved in d...	8	5	1.2	0.00287
GO:0072677	eosinophil migration	8	5	1.2	0.00287
GO:0000956	nuclear-transcribed mRNA catabolic proce...	146	35	21.93	0.00287
GO:0043549	regulation of kinase activity	611	117	91.79	0.00288
GO:0006635	fatty acid beta-oxidation	85	23	12.77	0.00291
GO:0034968	histone lysine methylation	85	23	12.77	0.00291
GO:0072657	protein localization to membrane	367	75	55.13	0.00295
GO:0008631	intrinsic apoptotic signaling pathway in...	30	11	4.51	0.00296
GO:0009218	pyrimidine ribonucleotide metabolic proc...	30	11	4.51	0.00296
GO:0090288	negative regulation of cellular response...	30	11	4.51	0.00296
GO:0035967	cellular response to topologically incor...	95	25	14.27	0.00296
GO:0050730	regulation of peptidyl-tyrosine phosphor...	100	26	15.02	0.00296
GO:0007094	mitotic spindle assembly checkpoint sign...	26	10	3.91	0.00303
GO:0016577	histone demethylation	26	10	3.91	0.00303
GO:0001508	action potential	66	19	9.92	0.00308
GO:0048870	cell motility	1180	211	177.27	0.00311
GO:0007178	transmembrane receptor protein serine/th...	184	42	27.64	0.00314
GO:0006511	ubiquitin-dependent protein catabolic pr...	684	129	102.76	0.00317
GO:0000077	DNA damage checkpoint signaling	126	31	18.93	0.00318
GO:0048477	oogenesis	195	44	29.3	0.00321
GO:0008285	negative regulation of cell population p...	334	69	50.18	0.00321
GO:0051674	localization of cell	1181	211	177.42	0.00324
GO:0009142	nucleoside triphosphate biosynthetic pro...	111	28	16.68	0.00336
GO:0010942	positive regulation of cell death	415	83	62.35	0.00341
GO:0043434	response to peptide hormone	245	53	36.81	0.00342
GO:0006479	protein methylation	137	33	20.58	0.00343
GO:0008213	protein alkylation	137	33	20.58	0.00343
GO:0009566	fertilization	91	24	13.67	0.00344
GO:0043632	modification-dependent macromolecule cat...	722	135	108.47	0.00354
GO:0032880	regulation of protein localization	544	105	81.73	0.00356
GO:0045738	negative regulation of DNA repair	15	7	2.25	0.00362
GO:0051597	response to methylmercury	15	7	2.25	0.00362
GO:0086009	membrane repolarization	15	7	2.25	0.00362
GO:2000780	negative regulation of double-strand bre...	15	7	2.25	0.00362
GO:0009141	nucleoside triphosphate metabolic proces...	164	38	24.64	0.00367
GO:0048534	hematopoietic or lymphoid organ developm...	510	99	76.62	0.00383
GO:1905475	regulation of protein localization to me...	77	21	11.57	0.00391
GO:1904951	positive regulation of establishment of ...	241	52	36.21	0.00392
GO:0050731	positive regulation of peptidyl-tyrosine...	92	24	13.82	0.004
GO:0072091	regulation of stem cell proliferation	19	8	2.85	0.00411
GO:0046486	glycerolipid metabolic process	326	67	48.98	0.00414
GO:0031648	protein destabilization	27	10	4.06	0.00417
GO:0046461	neutral lipid catabolic process	27	10	4.06	0.00417
GO:0046464	acylglycerol catabolic process	27	10	4.06	0.00417
GO:0097090	presynaptic membrane organization	27	10	4.06	0.00417
GO:2000179	positive regulation of neural precursor ...	27	10	4.06	0.00417
GO:0086012	membrane depolarization during cardiac m...	23	9	3.46	0.00425
GO:1905898	positive regulation of response to endop...	23	9	3.46	0.00425
GO:0034644	cellular response to UV	63	18	9.46	0.00426
GO:0071887	leukocyte apoptotic process	68	19	10.22	0.00442
GO:0061024	membrane organization	667	125	100.2	0.00452
GO:0014902	myotube differentiation	73	20	10.97	0.00454
GO:1902806	regulation of cell cycle G1/S phase tran...	103	26	15.47	0.00455
GO:0051656	establishment of organelle localization	356	72	53.48	0.00459
GO:2000045	regulation of G1/S transition of mitotic...	93	24	13.97	0.00464
GO:0000018	regulation of DNA recombination	54	16	8.11	0.00464
GO:0008625	extrinsic apoptotic signaling pathway vi...	54	16	8.11	0.00464
GO:0051306	mitotic sister chromatid separation	83	22	12.47	0.00465
GO:0007026	negative regulation of microtubule depol...	12	6	1.8	0.00467
GO:2000105	positive regulation of DNA-dependent DNA...	12	6	1.8	0.00467
GO:0045739	positive regulation of DNA repair	32	11	4.81	0.00524
GO:1904353	regulation of telomere capping	32	11	4.81	0.00524
GO:0046822	regulation of nucleocytoplasmic transpor...	74	20	11.12	0.00536
GO:2001251	negative regulation of chromosome organi...	79	21	11.87	0.00541
GO:0072332	intrinsic apoptotic signaling pathway by...	41	13	6.16	0.00549
GO:2001021	negative regulation of response to DNA d...	41	13	6.16	0.00549
GO:0006369	termination of RNA polymerase II transcr...	16	7	2.4	0.00562
GO:0048741	skeletal muscle fiber development	28	10	4.21	0.00563
GO:0048854	brain morphogenesis	28	10	4.21	0.00563
GO:0071174	mitotic spindle checkpoint signaling	28	10	4.21	0.00563
GO:0000301	retrograde transport, vesicle recycling ...	9	5	1.35	0.00566
GO:0015949	nucleobase-containing small molecule int...	9	5	1.35	0.00566
GO:0033292	T-tubule organization	9	5	1.35	0.00566
GO:0034397	telomere localization	9	5	1.35	0.00566
GO:0043497	regulation of protein heterodimerization...	9	5	1.35	0.00566
GO:0045141	meiotic telomere clustering	9	5	1.35	0.00566
GO:0045719	negative regulation of glycogen biosynth...	9	5	1.35	0.00566
GO:0060307	regulation of ventricular cardiac muscle...	9	5	1.35	0.00566
GO:0060396	growth hormone receptor signaling pathwa...	9	5	1.35	0.00566
GO:0070874	negative regulation of glycogen metaboli...	9	5	1.35	0.00566
GO:0070986	left/right axis specification	9	5	1.35	0.00566
GO:0086016	AV node cell action potential	9	5	1.35	0.00566
GO:0086027	AV node cell to bundle of His cell signa...	9	5	1.35	0.00566
GO:0086067	AV node cell to bundle of His cell commu...	9	5	1.35	0.00566
GO:0098904	regulation of AV node cell action potent...	9	5	1.35	0.00566
GO:0098907	regulation of SA node cell action potent...	9	5	1.35	0.00566
GO:0098910	regulation of atrial cardiac muscle cell...	9	5	1.35	0.00566
GO:0099625	ventricular cardiac muscle cell membrane...	9	5	1.35	0.00566
GO:1990390	protein K33-linked ubiquitination	9	5	1.35	0.00566
GO:0071375	cellular response to peptide hormone sti...	201	44	30.2	0.00574
GO:0034655	nucleobase-containing compound catabolic...	342	69	51.38	0.00576
GO:0048732	gland development	285	59	42.82	0.0058
GO:0048193	Golgi vesicle transport	371	74	55.74	0.00583
GO:0046386	deoxyribose phosphate catabolic process	24	9	3.61	0.0059
GO:0060612	adipose tissue development	24	9	3.61	0.0059
GO:1902175	regulation of oxidative stress-induced i...	24	9	3.61	0.0059
GO:0002021	response to dietary excess	6	4	0.9	0.00591
GO:0006398	mRNA 3'-end processing by stem-loop bind...	6	4	0.9	0.00591
GO:0030953	astral microtubule organization	6	4	0.9	0.00591
GO:0060579	ventral spinal cord interneuron fate com...	6	4	0.9	0.00591
GO:1903430	negative regulation of cell maturation	6	4	0.9	0.00591
GO:1990074	polyuridylation-dependent mRNA catabolic...	6	4	0.9	0.00591
GO:0033135	regulation of peptidyl-serine phosphoryl...	60	17	9.01	0.00592
GO:0044728	DNA methylation or demethylation	60	17	9.01	0.00592
GO:0007063	regulation of sister chromatid cohesion	20	8	3	0.00595
GO:0071044	histone mRNA catabolic process	20	8	3	0.00595
GO:0097345	mitochondrial outer membrane permeabiliz...	20	8	3	0.00595
GO:0019395	fatty acid oxidation	105	26	15.77	0.00597
GO:1901016	regulation of potassium ion transmembran...	37	12	5.56	0.00614
GO:0006368	transcription elongation from RNA polyme...	75	20	11.27	0.0063
GO:0030097	hemopoiesis	495	95	74.36	0.0063
GO:0000165	MAPK cascade	602	113	90.44	0.00636
GO:0035295	tube development	1008	180	151.43	0.00638
GO:0044242	cellular lipid catabolic process	164	37	24.64	0.00648
GO:0008104	protein localization	2392	401	359.35	0.00658
GO:0060341	regulation of cellular localization	508	97	76.32	0.00674
GO:0045931	positive regulation of mitotic cell cycl...	106	26	15.92	0.0068
GO:0051781	positive regulation of cell division	33	11	4.96	0.00681
GO:0051225	spindle assembly	127	30	19.08	0.00684
GO:0099172	presynapse organization	42	13	6.31	0.00688
GO:0043933	protein-containing complex subunit organ...	1643	282	246.83	0.0069
GO:0006950	response to stress	3629	594	545.19	0.007
GO:0071103	DNA conformation change	322	65	48.37	0.0071
GO:0006638	neutral lipid metabolic process	91	23	13.67	0.00721
GO:0006639	acylglycerol metabolic process	91	23	13.67	0.00721
GO:0044091	membrane biogenesis	81	21	12.17	0.00735
GO:0015800	acidic amino acid transport	47	14	7.06	0.00745
GO:0048585	negative regulation of response to stimu...	1049	186	157.59	0.0075
GO:0006213	pyrimidine nucleoside metabolic process	13	6	1.95	0.00757
GO:0007096	regulation of exit from mitosis	13	6	1.95	0.00757
GO:0046426	negative regulation of receptor signalin...	13	6	1.95	0.00757
GO:0050891	multicellular organismal water homeostas...	13	6	1.95	0.00757
GO:0055089	fatty acid homeostasis	13	6	1.95	0.00757
GO:0060438	trachea development	13	6	1.95	0.00757
GO:0086005	ventricular cardiac muscle cell action p...	13	6	1.95	0.00757
GO:1904893	negative regulation of receptor signalin...	13	6	1.95	0.00757
GO:1902115	regulation of organelle assembly	144	33	21.63	0.00766
GO:1901379	regulation of potassium ion transmembran...	38	12	5.71	0.00777
GO:0015807	L-amino acid transport	25	9	3.76	0.00802
GO:0019228	neuronal action potential	25	9	3.76	0.00802
GO:0021872	forebrain generation of neurons	25	9	3.76	0.00802
GO:0034587	piRNA metabolic process	25	9	3.76	0.00802
GO:0072595	maintenance of protein localization in o...	25	9	3.76	0.00802
GO:0090342	regulation of cell aging	25	9	3.76	0.00802
GO:0065008	regulation of biological quality	2674	444	401.72	0.00812
GO:0006312	mitotic recombination	57	16	8.56	0.0082
GO:2000573	positive regulation of DNA biosynthetic ...	57	16	8.56	0.0082
GO:0009201	ribonucleoside triphosphate biosynthetic...	92	23	13.82	0.00828
GO:0009215	purine deoxyribonucleoside triphosphate ...	17	7	2.55	0.00832
GO:0070124	mitochondrial translational initiation	17	7	2.55	0.00832
GO:0070230	positive regulation of lymphocyte apopto...	17	7	2.55	0.00832
GO:1901028	regulation of mitochondrial outer membra...	17	7	2.55	0.00832
GO:0008053	mitochondrial fusion	21	8	3.15	0.00837
GO:0032467	positive regulation of cytokinesis	21	8	3.15	0.00837
GO:0045879	negative regulation of smoothened signal...	21	8	3.15	0.00837
GO:1902110	positive regulation of mitochondrial mem...	21	8	3.15	0.00837
GO:1902686	mitochondrial outer membrane permeabiliz...	21	8	3.15	0.00837
GO:0007029	endoplasmic reticulum organization	43	13	6.46	0.00853
GO:0051668	localization within membrane	412	80	61.9	0.00857
GO:0072527	pyrimidine-containing compound metabolic...	77	20	11.57	0.00858
GO:0007507	heart development	578	108	86.83	0.00858
GO:0043270	positive regulation of ion transport	129	30	19.38	0.00861
GO:0051223	regulation of protein transport	383	75	57.54	0.0087
GO:0009163	nucleoside biosynthetic process	34	11	5.11	0.00873
GO:0034404	nucleobase-containing small molecule bio...	34	11	5.11	0.00873
GO:0045944	positive regulation of transcription by ...	549	103	82.48	0.00898
GO:2001022	positive regulation of response to DNA d...	48	14	7.21	0.0091
GO:0006839	mitochondrial transport	223	47	33.5	0.00916
GO:0043687	post-translational protein modification	223	47	33.5	0.00916
GO:0090316	positive regulation of intracellular pro...	162	36	24.34	0.00916
GO:0034219	carbohydrate transmembrane transport	98	24	14.72	0.00925
GO:0051783	regulation of nuclear division	119	28	17.88	0.00926
GO:0019941	modification-dependent protein catabolic...	706	129	106.06	0.00926
GO:0060070	canonical Wnt signaling pathway	212	45	31.85	0.00932
GO:0072528	pyrimidine-containing compound biosynthe...	53	15	7.96	0.00951
GO:0016571	histone methylation	114	27	17.13	0.00958
GO:0033044	regulation of chromosome organization	179	39	26.89	0.00963
GO:0006271	DNA strand elongation involved in DNA re...	39	12	5.86	0.00972
GO:0048259	regulation of receptor-mediated endocyto...	58	16	8.71	0.00979
GO:0006335	DNA replication-dependent nucleosome ass...	10	5	1.5	0.00992
GO:0010216	maintenance of DNA methylation	10	5	1.5	0.00992
GO:0033169	histone H3-K9 demethylation	10	5	1.5	0.00992
GO:0033262	regulation of nuclear cell cycle DNA rep...	10	5	1.5	0.00992
GO:0034334	adherens junction maintenance	10	5	1.5	0.00992
GO:0034723	DNA replication-dependent nucleosome org...	10	5	1.5	0.00992
GO:0043653	mitochondrial fragmentation involved in ...	10	5	1.5	0.00992
GO:0071378	cellular response to growth hormone stim...	10	5	1.5	0.00992
GO:0071800	podosome assembly	10	5	1.5	0.00992
GO:0086015	SA node cell action potential	10	5	1.5	0.00992
GO:0086018	SA node cell to atrial cardiac muscle ce...	10	5	1.5	0.00992
GO:0086070	SA node cell to atrial cardiac muscle ce...	10	5	1.5	0.00992
GO:0086091	regulation of heart rate by cardiac cond...	10	5	1.5	0.00992
GO:0098901	regulation of cardiac muscle cell action...	10	5	1.5	0.00992
GO:0099622	cardiac muscle cell membrane repolarizat...	10	5	1.5	0.00992
GO:0099623	regulation of cardiac muscle cell membra...	10	5	1.5	0.00992
GO:1901018	positive regulation of potassium ion tra...	10	5	1.5	0.00992
GO:1901381	positive regulation of potassium ion tra...	10	5	1.5	0.00992
GO:1902176	negative regulation of oxidative stress-...	10	5	1.5	0.00992
GO:2000648	positive regulation of stem cell prolife...	10	5	1.5	0.00992
GO:0043001	Golgi to plasma membrane protein transpo...	63	17	9.46	0.00995
GO:0061951	establishment of protein localization to...	63	17	9.46	0.00995
