# Supplementary material for: Body-Plan Reorganization in a Sponge Correlates with Microbiome Change
Source: Mol Biol Evol. 2023 Jun 8;40(6):msad138. doi: 10.1093/molbev/msad138 (PMC10308213; doi:10.1093/molbev/msad138)
Supplement: msad138_Supplementary_Data [file msad138_supplementary_data.zip › BP_lavenderblush2_TopGoTable_AllSig.csv]

GO.ID	Term	Annotated	Significant	Expected	classicFisher
GO:0065007	biological regulation	9081	1663	1428.09	6.7E-20
GO:0032501	multicellular organismal process	5715	1113	898.75	1.1E-19
GO:0050789	regulation of biological process	8442	1546	1327.6	1.2E-17
GO:0010468	regulation of gene expression	3068	641	482.48	8.6E-17
GO:0050794	regulation of cellular process	8005	1468	1258.87	1.5E-16
GO:0016070	RNA metabolic process	3548	718	557.96	1.6E-15
GO:0048518	positive regulation of biological proces...	3823	764	601.21	3E-15
GO:0048522	positive regulation of cellular process	3528	711	554.82	6.1E-15
GO:0048731	system development	3819	761	600.58	6.9E-15
GO:0006351	transcription, DNA-templated	2267	483	356.51	5.1E-14
GO:0031323	regulation of cellular metabolic process	4091	801	643.35	7.5E-14
GO:0010556	regulation of macromolecule biosynthetic...	2714	561	426.81	1.1E-13
GO:0060255	regulation of macromolecule metabolic pr...	4176	814	656.72	1.3E-13
GO:0031326	regulation of cellular biosynthetic proc...	2763	569	434.51	1.4E-13
GO:2000112	regulation of cellular macromolecule bio...	2673	553	420.36	1.4E-13
GO:0097659	nucleic acid-templated transcription	2281	483	358.71	1.5E-13
GO:0051239	regulation of multicellular organismal p...	1642	366	258.22	1.9E-13
GO:0032774	RNA biosynthetic process	2298	485	361.39	2.3E-13
GO:0019222	regulation of metabolic process	4492	865	706.42	3E-13
GO:0010467	gene expression	4821	919	758.15	4.8E-13
GO:0009889	regulation of biosynthetic process	2794	571	439.39	5.3E-13
GO:0051252	regulation of RNA metabolic process	2357	493	370.66	6.7E-13
GO:0007275	multicellular organism development	4611	882	725.13	8.2E-13
GO:0006355	regulation of transcription, DNA-templat...	2160	457	339.68	9E-13
GO:1903506	regulation of nucleic acid-templated tra...	2175	459	342.04	1.2E-12
GO:2001141	regulation of RNA biosynthetic process	2181	460	342.99	1.2E-12
GO:0048583	regulation of response to stimulus	2672	546	420.2	2.1E-12
GO:0051171	regulation of nitrogen compound metaboli...	3805	741	598.38	3.3E-12
GO:0032502	developmental process	5447	1015	856.6	6.4E-12
GO:0023051	regulation of signaling	2227	463	350.22	1E-11
GO:0048513	animal organ development	2552	520	401.33	1.3E-11
GO:0031328	positive regulation of cellular biosynth...	968	230	152.23	1.7E-11
GO:0010604	positive regulation of macromolecule met...	1979	417	311.22	2E-11
GO:0048519	negative regulation of biological proces...	3494	682	549.47	2.2E-11
GO:0009893	positive regulation of metabolic process	2120	442	333.39	2.2E-11
GO:0048523	negative regulation of cellular process	3077	610	483.89	2.3E-11
GO:0031325	positive regulation of cellular metaboli...	1920	406	301.94	2.3E-11
GO:0007399	nervous system development	2164	449	340.31	3.1E-11
GO:0019219	regulation of nucleobase-containing comp...	2567	520	403.69	3.4E-11
GO:0051254	positive regulation of RNA metabolic pro...	877	211	137.92	3.7E-11
GO:0010646	regulation of cell communication	2225	459	349.91	4.3E-11
GO:0080090	regulation of primary metabolic process	3911	751	615.05	4.4E-11
GO:0007154	cell communication	4994	933	785.36	4.4E-11
GO:0009605	response to external stimulus	2350	481	369.56	4.5E-11
GO:0045893	positive regulation of transcription, DN...	762	188	119.83	5E-11
GO:1902680	positive regulation of RNA biosynthetic ...	762	188	119.83	5E-11
GO:1903508	positive regulation of nucleic acid-temp...	762	188	119.83	5E-11
GO:0009966	regulation of signal transduction	2009	420	315.94	5.2E-11
GO:0048856	anatomical structure development	5105	950	802.82	6.8E-11
GO:0009891	positive regulation of biosynthetic proc...	1010	234	158.83	1.5E-10
GO:0051173	positive regulation of nitrogen compound...	1811	381	284.8	2.1E-10
GO:0010557	positive regulation of macromolecule bio...	947	221	148.93	2.5E-10
GO:0032879	regulation of localization	1539	331	242.02	2.9E-10
GO:0023052	signaling	4791	891	753.44	4.5E-10
GO:0045935	positive regulation of nucleobase-contai...	984	226	154.74	7.3E-10
GO:1902531	regulation of intracellular signal trans...	1247	275	196.1	8.1E-10
GO:0006366	transcription by RNA polymerase II	955	220	150.18	9.4E-10
GO:0065009	regulation of molecular function	2345	470	368.78	0.0000000018
GO:0043412	macromolecule modification	4606	855	724.34	0.0000000018
GO:0016477	cell migration	1065	237	167.48	0.0000000057
GO:0051049	regulation of transport	1034	231	162.61	0.0000000063
GO:0031175	neuron projection development	1078	239	169.53	0.0000000069
GO:0030182	neuron differentiation	1332	285	209.47	0.0000000095
GO:0050896	response to stimulus	7443	1312	1170.49	0.00000001
GO:0002376	immune system process	1741	358	273.79	0.000000012
GO:0022008	neurogenesis	1571	327	247.06	0.000000015
GO:0007165	signal transduction	4555	837	716.32	0.000000022
GO:0051716	cellular response to stimulus	5970	1070	938.85	0.000000022
GO:0048699	generation of neurons	1466	307	230.54	0.000000024
GO:0048666	neuron development	1169	253	183.84	0.000000024
GO:0032989	cellular component morphogenesis	905	204	142.32	0.000000024
GO:0065008	regulation of biological quality	2674	519	420.52	0.000000025
GO:0006357	regulation of transcription by RNA polym...	853	194	134.14	0.000000027
GO:0009611	response to wounding	479	121	75.33	0.000000035
GO:0008219	cell death	1631	335	256.49	0.000000043
GO:0009653	anatomical structure morphogenesis	2529	492	397.71	0.000000045
GO:0044057	regulation of system process	283	80	44.5	0.000000052
GO:0048812	neuron projection morphogenesis	773	177	121.56	0.000000067
GO:0045595	regulation of cell differentiation	992	218	156	0.000000068
GO:0044085	cellular component biogenesis	2973	565	467.54	0.00000011
GO:0007166	cell surface receptor signaling pathway	2044	405	321.44	0.00000011
GO:0010628	positive regulation of gene expression	540	131	84.92	0.00000012
GO:0048585	negative regulation of response to stimu...	1049	227	164.97	0.00000013
GO:0010975	regulation of neuron projection developm...	361	95	56.77	0.00000014
GO:0070537	histone H2A K63-linked deubiquitination	18	13	2.83	0.00000014
GO:0051674	localization of cell	1181	251	185.73	0.00000014
GO:0042592	homeostatic process	1198	254	188.4	0.00000014
GO:0040011	locomotion	1594	325	250.67	0.00000015
GO:0006915	apoptotic process	1417	293	222.84	0.00000017
GO:0010941	regulation of cell death	1212	256	190.6	0.00000018
GO:0048869	cellular developmental process	3355	628	527.61	0.00000018
GO:0050793	regulation of developmental process	1739	350	273.48	0.00000018
GO:0045944	positive regulation of transcription by ...	549	132	86.34	0.00000019
GO:0048870	cell motility	1180	250	185.57	0.00000019
GO:0060548	negative regulation of cell death	622	146	97.82	0.00000021
GO:0006464	cellular protein modification process	4457	811	700.91	0.00000024
GO:0036211	protein modification process	4457	811	700.91	0.00000024
GO:0008283	cell population proliferation	1245	261	195.79	0.00000026
GO:0071310	cellular response to organic substance	1525	311	239.82	0.00000027
GO:0003008	system process	1081	231	170	0.00000029
GO:0051649	establishment of localization in cell	1792	358	281.81	0.00000029
GO:0048489	synaptic vesicle transport	86	33	13.52	0.0000003
GO:0030154	cell differentiation	3290	615	517.39	0.00000031
GO:0048858	cell projection morphogenesis	795	178	125.02	0.00000031
GO:0070887	cellular response to chemical stimulus	2034	400	319.87	0.00000032
GO:0060341	regulation of cellular localization	508	123	79.89	0.00000033
GO:0032990	cell part morphogenesis	812	181	127.7	0.00000034
GO:0032268	regulation of cellular protein metabolic...	1915	379	301.15	0.00000034
GO:0042127	regulation of cell population proliferat...	884	194	139.02	0.0000004
GO:0051247	positive regulation of protein metabolic...	1086	231	170.79	0.00000042
GO:0051246	regulation of protein metabolic process	2051	402	322.54	0.00000043
GO:0120039	plasma membrane bounded cell projection ...	794	177	124.87	0.00000045
GO:0048667	cell morphogenesis involved in neuron di...	726	164	114.17	0.00000051
GO:0001822	kidney development	269	74	42.3	0.00000052
GO:0071840	cellular component organization or bioge...	5789	1026	910.38	0.00000056
GO:0071287	cellular response to manganese ion	28	16	4.4	0.00000061
GO:0070536	protein K63-linked deubiquitination	58	25	9.12	0.00000063
GO:0007417	central nervous system development	852	187	133.99	0.00000065
GO:0006396	RNA processing	885	193	139.18	0.00000068
GO:0070997	neuron death	286	77	44.98	0.00000079
GO:0009892	negative regulation of metabolic process	1821	360	286.37	0.00000079
GO:0036465	synaptic vesicle recycling	48	22	7.55	0.00000082
GO:0090317	negative regulation of intracellular pro...	48	22	7.55	0.00000082
GO:2000026	regulation of multicellular organismal d...	883	192	138.86	0.0000009
GO:0010629	negative regulation of gene expression	802	177	126.12	0.0000009
GO:0023056	positive regulation of signaling	1053	223	165.6	0.00000094
GO:0031324	negative regulation of cellular metaboli...	1354	277	212.93	0.00000099
GO:0097479	synaptic vesicle localization	94	34	14.78	0.000001
GO:0032270	positive regulation of cellular protein ...	1038	220	163.24	0.000001
GO:0010042	response to manganese ion	32	17	5.03	0.0000011
GO:0002682	regulation of immune system process	827	181	130.05	0.0000012
GO:1904062	regulation of cation transmembrane trans...	163	50	25.63	0.0000012
GO:0010647	positive regulation of cell communicatio...	1057	223	166.22	0.0000013
GO:0072001	renal system development	299	79	47.02	0.0000013
GO:0010033	response to organic substance	2246	432	353.21	0.0000013
GO:0010605	negative regulation of macromolecule met...	1694	336	266.4	0.0000014
GO:1903827	regulation of cellular protein localizat...	335	86	52.68	0.0000016
GO:0012501	programmed cell death	1503	302	236.36	0.0000016
GO:0001655	urogenital system development	316	82	49.69	0.0000018
GO:1903214	regulation of protein targeting to mitoc...	92	33	14.47	0.0000018
GO:0060322	head development	704	157	110.71	0.000002
GO:0009968	negative regulation of signal transducti...	877	189	137.92	0.000002
GO:0034470	ncRNA processing	412	101	64.79	0.000002
GO:0007420	brain development	678	152	106.62	0.0000021
GO:0010648	negative regulation of cell communicatio...	949	202	149.24	0.0000022
GO:0042221	response to chemical	3271	604	514.4	0.0000022
GO:0060429	epithelium development	1160	240	182.42	0.0000023
GO:0040012	regulation of locomotion	568	131	89.32	0.0000023
GO:0035556	intracellular signal transduction	2563	484	403.06	0.0000024
GO:0010737	protein kinase A signaling	47	21	7.39	0.0000024
GO:0032386	regulation of intracellular transport	285	75	44.82	0.0000027
GO:0023057	negative regulation of signaling	953	202	149.87	0.0000029
GO:0009967	positive regulation of signal transducti...	964	204	151.6	0.0000029
GO:0072594	establishment of protein localization to...	405	99	63.69	0.0000029
GO:0001775	cell activation	619	140	97.34	0.0000032
GO:1903828	negative regulation of cellular protein ...	74	28	11.64	0.0000032
GO:0007507	heart development	578	132	90.9	0.0000036
GO:0014070	response to organic cyclic compound	642	144	100.96	0.0000038
GO:0051641	cellular localization	2239	427	352.11	0.0000038
GO:0051262	protein tetramerization	129	41	20.29	0.000004
GO:0051240	positive regulation of multicellular org...	686	152	107.88	0.0000042
GO:0060993	kidney morphogenesis	125	40	19.66	0.0000043
GO:0098609	cell-cell adhesion	687	152	108.04	0.0000046
GO:0035641	locomotory exploration behavior	38	18	5.98	0.0000046
GO:1903533	regulation of protein targeting	121	39	19.03	0.0000047
GO:0060688	regulation of morphogenesis of a branchi...	45	20	7.08	0.0000047
GO:0043009	chordate embryonic development	565	129	88.85	0.0000047
GO:0030900	forebrain development	364	90	57.24	0.000005
GO:0051100	negative regulation of binding	100	34	15.73	0.000005
GO:0032101	regulation of response to external stimu...	619	139	97.34	0.0000052
GO:0070301	cellular response to hydrogen peroxide	68	26	10.69	0.0000057
GO:0000302	response to reactive oxygen species	176	51	27.68	0.000006
GO:0051172	negative regulation of nitrogen compound...	1237	251	194.53	0.0000061
GO:0044093	positive regulation of molecular functio...	1424	284	223.94	0.0000062
GO:0031344	regulation of cell projection organizati...	547	125	86.02	0.0000063
GO:0051051	negative regulation of transport	228	62	35.86	0.0000063
GO:1901214	regulation of neuron death	267	70	41.99	0.0000067
GO:0009792	embryo development ending in birth or eg...	660	146	103.79	0.0000071
GO:0034614	cellular response to reactive oxygen spe...	123	39	19.34	0.0000072
GO:0009888	tissue development	1644	322	258.54	0.0000073
GO:0048755	branching morphogenesis of a nerve	29	15	4.56	0.0000073
GO:0007565	female pregnancy	89	31	14	0.0000074
GO:1902803	regulation of synaptic vesicle transport	26	14	4.09	0.0000081
GO:1903215	negative regulation of protein targeting...	26	14	4.09	0.0000081
GO:0048878	chemical homeostasis	748	162	117.63	0.0000081
GO:0034660	ncRNA metabolic process	571	129	89.8	0.0000082
GO:0006950	response to stress	3629	658	570.7	0.0000084
GO:0022610	biological adhesion	1424	283	223.94	0.0000086
GO:0120035	regulation of plasma membrane bounded ce...	540	123	84.92	0.0000088
GO:0031290	retinal ganglion cell axon guidance	36	17	5.66	0.0000089
GO:0018212	peptidyl-tyrosine modification	467	109	73.44	0.0000091
GO:1901360	organic cyclic compound metabolic proces...	6419	1114	1009.46	0.0000092
GO:0031399	regulation of protein modification proce...	1148	234	180.54	0.0000092
GO:0080134	regulation of response to stress	871	184	136.97	0.0000099
GO:0007155	cell adhesion	1421	282	223.47	0.00001
GO:0042542	response to hydrogen peroxide	103	34	16.2	0.00001
GO:0032091	negative regulation of protein binding	66	25	10.38	0.00001
GO:0007626	locomotory behavior	213	58	33.5	0.000012
GO:0042981	regulation of apoptotic process	1074	220	168.9	0.000012
GO:1902236	negative regulation of endoplasmic retic...	30	15	4.72	0.000013
GO:0018108	peptidyl-tyrosine phosphorylation	465	108	73.13	0.000013
GO:0071495	cellular response to endogenous stimulus	952	198	149.71	0.000013
GO:0006928	movement of cell or subcellular componen...	1753	339	275.68	0.000013
GO:0009451	RNA modification	117	37	18.4	0.000013
GO:0043473	pigmentation	117	37	18.4	0.000013
GO:0071248	cellular response to metal ion	162	47	25.48	0.000013
GO:0035640	exploration behavior	44	19	6.92	0.000013
GO:1903169	regulation of calcium ion transmembrane ...	83	29	13.05	0.000013
GO:1903747	regulation of establishment of protein l...	100	33	15.73	0.000014
GO:0060159	regulation of dopamine receptor signalin...	27	14	4.25	0.000014
GO:0033157	regulation of intracellular protein tran...	229	61	36.01	0.000015
GO:0048468	cell development	1942	371	305.4	0.000015
GO:0048584	positive regulation of response to stimu...	1269	254	199.56	0.000015
GO:0048706	embryonic skeletal system development	92	31	14.47	0.000016
GO:0051224	negative regulation of protein transport	92	31	14.47	0.000016
GO:0043067	regulation of programmed cell death	1095	223	172.2	0.000016
GO:0051648	vesicle localization	196	54	30.82	0.000016
GO:0032387	negative regulation of intracellular tra...	56	22	8.81	0.000018
GO:0006725	cellular aromatic compound metabolic pro...	6225	1079	978.95	0.000018
GO:0016578	histone deubiquitination	45	19	7.08	0.00002
GO:0072073	kidney epithelium development	128	39	20.13	0.00002
GO:0046483	heterocycle metabolic process	6119	1061	962.28	0.000021
GO:0034330	cell junction organization	571	127	89.8	0.000021
GO:0051241	negative regulation of multicellular org...	598	132	94.04	0.000021
GO:0070647	protein modification by small protein co...	1522	297	239.35	0.000023
GO:0009719	response to endogenous stimulus	1118	226	175.82	0.000023
GO:1901215	negative regulation of neuron death	170	48	26.73	0.000024
GO:0006629	lipid metabolic process	1226	245	192.8	0.000024
GO:1903748	negative regulation of establishment of ...	28	14	4.4	0.000025
GO:0060284	regulation of cell development	399	94	62.75	0.000025
GO:1904950	negative regulation of establishment of ...	94	31	14.78	0.000026
GO:0010959	regulation of metal ion transport	180	50	28.31	0.000026
GO:0051650	establishment of vesicle localization	180	50	28.31	0.000026
GO:0009887	animal organ morphogenesis	907	188	142.64	0.000026
GO:0022603	regulation of anatomical structure morph...	639	139	100.49	0.000028
GO:0060161	positive regulation of dopamine receptor...	25	13	3.93	0.000028
GO:1902499	positive regulation of protein autoubiqu...	25	13	3.93	0.000028
GO:1903125	negative regulation of thioredoxin perox...	25	13	3.93	0.000028
GO:1904887	Wnt signalosome assembly	25	13	3.93	0.000028
GO:2000172	regulation of branching morphogenesis of...	25	13	3.93	0.000028
GO:2000468	regulation of peroxidase activity	25	13	3.93	0.000028
GO:2000469	negative regulation of peroxidase activi...	25	13	3.93	0.000028
GO:0071407	cellular response to organic cyclic comp...	308	76	48.44	0.000028
GO:0034762	regulation of transmembrane transport	303	75	47.65	0.000028
GO:0034765	regulation of ion transmembrane transpor...	239	62	37.59	0.000031
GO:1901362	organic cyclic compound biosynthetic pro...	3969	708	624.17	0.000032
GO:0006793	phosphorus metabolic process	3342	604	525.57	0.000033
GO:0044255	cellular lipid metabolic process	944	194	148.45	0.000033
GO:0060079	excitatory postsynaptic potential	54	21	8.49	0.000033
GO:0044092	negative regulation of molecular functio...	878	182	138.08	0.000035
GO:0006796	phosphate-containing compound metabolic ...	3296	596	518.33	0.000035
GO:0090304	nucleic acid metabolic process	5255	918	826.41	0.000035
GO:0006626	protein targeting to mitochondrion	140	41	22.02	0.000036
GO:0061564	axon development	648	140	101.91	0.000037
GO:0097190	apoptotic signaling pathway	445	102	69.98	0.000038
GO:0043269	regulation of ion transport	326	79	51.27	0.000039
GO:0050667	homocysteine metabolic process	11	8	1.73	0.000039
GO:0050808	synapse organization	362	86	56.93	0.000039
GO:0072359	circulatory system development	897	185	141.06	0.000041
GO:0098771	inorganic ion homeostasis	488	110	76.74	0.000041
GO:0051289	protein homotetramerization	79	27	12.42	0.000041
GO:0006139	nucleobase-containing compound metabolic...	5920	1025	930.98	0.000041
GO:0016198	axon choice point recognition	36	16	5.66	0.000042
GO:1903573	negative regulation of response to endop...	36	16	5.66	0.000042
GO:0022613	ribonucleoprotein complex biogenesis	617	134	97.03	0.000042
GO:0048534	hematopoietic or lymphoid organ developm...	510	114	80.2	0.000044
GO:0010507	negative regulation of autophagy	67	24	10.54	0.000046
GO:0006936	muscle contraction	146	42	22.96	0.000046
GO:0050801	ion homeostasis	516	115	81.15	0.000046
GO:0000904	cell morphogenesis involved in different...	899	185	141.38	0.000046
GO:2001234	negative regulation of apoptotic signali...	137	40	21.54	0.000048
GO:0032102	negative regulation of response to exter...	208	55	32.71	0.000048
GO:2000113	negative regulation of cellular macromol...	695	148	109.3	0.000048
GO:0035564	regulation of kidney size	26	13	4.09	0.000048
GO:1902498	regulation of protein autoubiquitination	26	13	4.09	0.000048
GO:0010955	negative regulation of protein processin...	40	17	6.29	0.000049
GO:0035385	Roundabout signaling pathway	40	17	6.29	0.000049
GO:1903318	negative regulation of protein maturatio...	40	17	6.29	0.000049
GO:0006468	protein phosphorylation	1921	363	302.1	0.000049
GO:0031330	negative regulation of cellular cataboli...	128	38	20.13	0.000049
GO:0019438	aromatic compound biosynthetic process	3844	685	604.51	0.000051
GO:0032880	regulation of protein localization	544	120	85.55	0.000051
GO:0003012	muscle system process	194	52	30.51	0.000052
GO:1902533	positive regulation of intracellular sig...	636	137	100.02	0.000052
GO:0051098	regulation of binding	293	72	46.08	0.000052
GO:0035751	regulation of lysosomal lumen pH	33	15	5.19	0.000052
GO:0070201	regulation of establishment of protein l...	396	92	62.28	0.000053
GO:0051090	regulation of DNA-binding transcription ...	507	113	79.73	0.000053
GO:0048538	thymus development	14	9	2.2	0.000055
GO:0006952	defense response	1116	223	175.5	0.000056
GO:0050767	regulation of neurogenesis	269	67	42.3	0.00006
GO:0060078	regulation of postsynaptic membrane pote...	56	21	8.81	0.000062
GO:0042060	wound healing	346	82	54.41	0.000064
GO:0090394	negative regulation of excitatory postsy...	30	14	4.72	0.000065
GO:0023061	signal release	270	67	42.46	0.000068
GO:0001657	ureteric bud development	81	27	12.74	0.000068
GO:0006364	rRNA processing	260	65	40.89	0.000068
GO:0051223	regulation of protein transport	383	89	60.23	0.000069
GO:0034654	nucleobase-containing compound biosynthe...	3696	659	581.24	0.000069
GO:0010558	negative regulation of macromolecule bio...	722	152	113.54	0.000069
GO:0071417	cellular response to organonitrogen comp...	404	93	63.53	0.000069
GO:0001817	regulation of cytokine production	420	96	66.05	0.000071
GO:0034250	positive regulation of cellular amide me...	130	38	20.44	0.000071
GO:0008610	lipid biosynthetic process	586	127	92.15	0.000072
GO:0051960	regulation of nervous system development	368	86	57.87	0.000073
GO:0007249	I-kappaB kinase/NF-kappaB signaling	358	84	56.3	0.000076
GO:0046039	GTP metabolic process	45	18	7.08	0.000077
GO:0002520	immune system development	533	117	83.82	0.000079
GO:1903205	regulation of hydrogen peroxide-induced ...	34	15	5.35	0.00008
GO:0120036	plasma membrane bounded cell projection ...	1461	282	229.76	0.000082
GO:0099565	chemical synaptic transmission, postsyna...	57	21	8.96	0.000084
GO:0001823	mesonephros development	82	27	12.9	0.000086
GO:0072163	mesonephric epithelium development	82	27	12.9	0.000086
GO:0072164	mesonephric tubule development	82	27	12.9	0.000086
GO:0007040	lysosome organization	113	34	17.77	0.000089
GO:0080171	lytic vacuole organization	113	34	17.77	0.000089
GO:0044795	trans-Golgi network to recycling endosom...	7	6	1.1	0.000091
GO:1901701	cellular response to oxygen-containing c...	787	163	123.76	0.000092
GO:0001932	regulation of protein phosphorylation	826	170	129.9	0.000092
GO:1902235	regulation of endoplasmic reticulum stre...	38	16	5.98	0.000093
GO:0031327	negative regulation of cellular biosynth...	732	153	115.11	0.000095
GO:0001816	cytokine production	455	102	71.55	0.000095
GO:0043069	negative regulation of programmed cell d...	530	116	83.35	0.000096
GO:0002683	negative regulation of immune system pro...	141	40	22.17	0.000097
GO:0018130	heterocycle biosynthetic process	3828	679	601.99	0.000097
GO:0016072	rRNA metabolic process	268	66	42.15	0.000097
GO:0051270	regulation of cellular component movemen...	498	110	78.32	0.000098
GO:0045901	positive regulation of translational elo...	31	14	4.88	0.0001
GO:1902532	negative regulation of intracellular sig...	424	96	66.68	0.0001
GO:0051924	regulation of calcium ion transport	123	36	19.34	0.00011
GO:0042325	regulation of phosphorylation	929	188	146.1	0.00011
GO:0048678	response to axon injury	96	30	15.1	0.00011
GO:0016043	cellular component organization	5485	949	862.58	0.00011
GO:0006816	calcium ion transport	244	61	38.37	0.00011
GO:0055080	cation homeostasis	473	105	74.38	0.00011
GO:0030177	positive regulation of Wnt signaling pat...	142	40	22.33	0.00011
GO:1903320	regulation of protein modification by sm...	295	71	46.39	0.00012
GO:0007610	behavior	522	114	82.09	0.00012
GO:0016199	axon midline choice point recognition	35	15	5.5	0.00012
GO:2001233	regulation of apoptotic signaling pathwa...	275	67	43.25	0.00012
GO:0016567	protein ubiquitination	1239	242	194.85	0.00013
GO:0001501	skeletal system development	363	84	57.09	0.00013
GO:2000145	regulation of cell motility	453	101	71.24	0.00013
GO:0070588	calcium ion transmembrane transport	201	52	31.61	0.00014
GO:0021537	telencephalon development	266	65	41.83	0.00014
GO:0007041	lysosomal transport	120	35	18.87	0.00014
GO:0034641	cellular nitrogen compound metabolic pro...	7299	1239	1147.85	0.00014
GO:0097300	programmed necrotic cell death	59	21	9.28	0.00015
GO:0016242	negative regulation of macroautophagy	51	19	8.02	0.00015
GO:0046503	glycerolipid catabolic process	32	14	5.03	0.00015
GO:1901698	response to nitrogen compound	823	168	129.43	0.00016
GO:0009890	negative regulation of biosynthetic proc...	745	154	117.16	0.00016
GO:0000902	cell morphogenesis	1158	227	182.11	0.00016
GO:0022607	cellular component assembly	2614	475	411.08	0.00016
GO:0007409	axonogenesis	597	127	93.88	0.00017
GO:0051961	negative regulation of nervous system de...	121	35	19.03	0.00017
GO:0031396	regulation of protein ubiquitination	278	67	43.72	0.00017
GO:0036474	cell death in response to hydrogen perox...	36	15	5.66	0.00018
GO:0031401	positive regulation of protein modificat...	664	139	104.42	0.00018
GO:0042118	endothelial cell activation	10	7	1.57	0.00018
GO:0032269	negative regulation of cellular protein ...	681	142	107.09	0.00019
GO:0035335	peptidyl-tyrosine dephosphorylation	169	45	26.58	0.00019
GO:0042254	ribosome biogenesis	479	105	75.33	0.00019
GO:1901031	regulation of response to reactive oxyge...	40	16	6.29	0.00019
GO:0090263	positive regulation of canonical Wnt sig...	108	32	16.98	0.00019
GO:0009615	response to virus	305	72	47.96	0.0002
GO:1902902	negative regulation of autophagosome ass...	29	13	4.56	0.0002
GO:0051128	regulation of cellular component organiz...	1760	330	276.78	0.0002
GO:0070585	protein localization to mitochondrion	155	42	24.38	0.0002
GO:0030030	cell projection organization	1573	298	247.37	0.0002
GO:0048813	dendrite morphogenesis	214	54	33.65	0.00021
GO:0050878	regulation of body fluid levels	337	78	53	0.00021
GO:0034248	regulation of cellular amide metabolic p...	459	101	72.18	0.00021
GO:0006955	immune response	1078	212	169.53	0.00022
GO:0072655	establishment of protein localization to...	151	41	23.75	0.00023
GO:1901032	negative regulation of response to react...	33	14	5.19	0.00023
GO:1902883	negative regulation of response to oxida...	33	14	5.19	0.00023
GO:1903206	negative regulation of hydrogen peroxide...	33	14	5.19	0.00023
GO:0002694	regulation of leukocyte activation	235	58	36.96	0.00023
GO:0016358	dendrite development	286	68	44.98	0.00023
GO:0071241	cellular response to inorganic substance	215	54	33.81	0.00024
GO:0051248	negative regulation of protein metabolic...	729	150	114.64	0.00024
GO:0033554	cellular response to stress	2006	371	315.47	0.00024
GO:2001243	negative regulation of intrinsic apoptot...	65	22	10.22	0.00024
GO:0043066	negative regulation of apoptotic process	520	112	81.78	0.00024
GO:1901699	cellular response to nitrogen compound	466	102	73.28	0.00024
GO:0010738	regulation of protein kinase A signaling	37	15	5.82	0.00025
GO:0044237	cellular metabolic process	12858	2109	2022.06	0.00026
GO:0071702	organic substance transport	2520	457	396.3	0.00026
GO:0050777	negative regulation of immune response	57	20	8.96	0.00026
GO:0051249	regulation of lymphocyte activation	206	52	32.4	0.00027
GO:1903522	regulation of blood circulation	119	34	18.71	0.00027
GO:0032310	prostaglandin secretion	41	16	6.45	0.00027
GO:0021772	olfactory bulb development	74	24	11.64	0.00027
GO:0032479	regulation of type I interferon producti...	74	24	11.64	0.00027
GO:0034097	response to cytokine	430	95	67.62	0.00028
GO:0030097	hemopoiesis	495	107	77.84	0.00029
GO:0003015	heart process	143	39	22.49	0.00029
GO:0016241	regulation of macroautophagy	101	30	15.88	0.00029
GO:0044249	cellular biosynthetic process	6560	1116	1031.63	0.00029
GO:2000300	regulation of synaptic vesicle exocytosi...	30	13	4.72	0.0003
GO:0044706	multi-multicellular organism process	115	33	18.08	0.0003
GO:0048646	anatomical structure formation involved ...	947	188	148.93	0.0003
GO:0051966	regulation of synaptic transmission, glu...	66	22	10.38	0.00031
GO:0055010	ventricular cardiac muscle tissue morpho...	8	6	1.26	0.00032
GO:1902463	protein localization to cell leading edg...	8	6	1.26	0.00032
GO:0099003	vesicle-mediated transport in synapse	97	29	15.25	0.00032
GO:0099504	synaptic vesicle cycle	97	29	15.25	0.00032
GO:0032446	protein modification by small protein co...	1339	256	210.57	0.00032
GO:0060047	heart contraction	139	38	21.86	0.00032
GO:0006807	nitrogen compound metabolic process	11715	1930	1842.31	0.00033
GO:0021988	olfactory lobe development	75	24	11.79	0.00034
GO:0070059	intrinsic apoptotic signaling pathway in...	75	24	11.79	0.00034
GO:1903706	regulation of hemopoiesis	183	47	28.78	0.00034
GO:0010506	regulation of autophagy	198	50	31.14	0.00034
GO:0042391	regulation of membrane potential	203	51	31.92	0.00034
GO:0042327	positive regulation of phosphorylation	585	123	92	0.00035
GO:0048704	embryonic skeletal system morphogenesis	84	26	13.21	0.00035
GO:0051341	regulation of oxidoreductase activity	84	26	13.21	0.00035
GO:0019220	regulation of phosphate metabolic proces...	1024	201	161.04	0.00035
GO:0050865	regulation of cell activation	259	62	40.73	0.00035
GO:2000177	regulation of neural precursor cell prol...	116	33	18.24	0.00036
GO:0032309	icosanoid secretion	54	19	8.49	0.00036
GO:0001934	positive regulation of protein phosphory...	531	113	83.51	0.00037
GO:1902692	regulation of neuroblast proliferation	42	16	6.6	0.00037
GO:0051174	regulation of phosphorus metabolic proce...	1025	201	161.19	0.00037
GO:0070266	necroptotic process	46	17	7.23	0.00037
GO:0018193	peptidyl-amino acid modification	1377	262	216.55	0.00037
GO:0060828	regulation of canonical Wnt signaling pa...	179	46	28.15	0.00038
GO:0035249	synaptic transmission, glutamatergic	80	25	12.58	0.00039
GO:0048729	tissue morphogenesis	692	142	108.82	0.00039
GO:0006892	post-Golgi vesicle-mediated transport	145	39	22.8	0.00039
GO:0006644	phospholipid metabolic process	317	73	49.85	0.00039
GO:1901700	response to oxygen-containing compound	1332	254	209.47	0.0004
GO:0051091	positive regulation of DNA-binding trans...	255	61	40.1	0.0004
GO:0006873	cellular ion homeostasis	413	91	64.95	0.00041
GO:0030334	regulation of cell migration	435	95	68.41	0.00042
GO:0007204	positive regulation of cytosolic calcium...	136	37	21.39	0.00043
GO:0016197	endosomal transport	170	44	26.73	0.00043
GO:0007267	cell-cell signaling	982	193	154.43	0.00043
GO:0050877	nervous system process	761	154	119.68	0.00043
GO:0060546	negative regulation of necroptotic proce...	11	7	1.73	0.00043
GO:0060547	negative regulation of necrotic cell dea...	11	7	1.73	0.00043
GO:0062099	negative regulation of programmed necrot...	11	7	1.73	0.00043
GO:0070482	response to oxygen levels	220	54	34.6	0.00043
GO:0045055	regulated exocytosis	190	48	29.88	0.00044
GO:0048066	developmental pigmentation	59	20	9.28	0.00045
GO:0010243	response to organonitrogen compound	756	153	118.89	0.00045
GO:0071704	organic substance metabolic process	13134	2148	2065.46	0.00045
GO:0030003	cellular cation homeostasis	393	87	61.8	0.00046
GO:0072507	divalent inorganic cation homeostasis	272	64	42.77	0.00047
GO:0050769	positive regulation of neurogenesis	156	41	24.53	0.00047
GO:0008016	regulation of heart contraction	90	27	14.15	0.00048
GO:0031644	regulation of nervous system process	90	27	14.15	0.00048
GO:0035637	multicellular organismal signaling	90	27	14.15	0.00048
GO:0050776	regulation of immune response	590	123	92.78	0.00049
GO:0006914	autophagy	464	100	72.97	0.00049
GO:0061919	process utilizing autophagic mechanism	464	100	72.97	0.00049
GO:0043123	positive regulation of I-kappaB kinase/N...	181	46	28.46	0.0005
GO:0007548	sex differentiation	201	50	31.61	0.0005
GO:0043418	homocysteine catabolic process	6	5	0.94	0.0005
GO:0097368	establishment of Sertoli cell barrier	6	5	0.94	0.0005
GO:0098815	modulation of excitatory postsynaptic po...	43	16	6.76	0.0005
GO:0006935	chemotaxis	685	140	107.72	0.00051
GO:0046907	intracellular transport	1437	271	225.98	0.00052
GO:0006605	protein targeting	336	76	52.84	0.00053
GO:0098742	cell-cell adhesion via plasma-membrane a...	352	79	55.36	0.00053
GO:0070265	necrotic cell death	64	21	10.06	0.00053
GO:0019221	cytokine-mediated signaling pathway	232	56	36.48	0.00054
GO:0043170	macromolecule metabolic process	10886	1797	1711.94	0.00054
GO:0043122	regulation of I-kappaB kinase/NF-kappaB ...	331	75	52.05	0.00054
GO:0051253	negative regulation of RNA metabolic pro...	520	110	81.78	0.00055
GO:0043393	regulation of protein binding	212	52	33.34	0.00056
GO:0051646	mitochondrion localization	60	20	9.44	0.00057
GO:0010562	positive regulation of phosphorus metabo...	615	127	96.72	0.00059
GO:0033365	protein localization to organelle	615	127	96.72	0.00059
GO:0045937	positive regulation of phosphate metabol...	615	127	96.72	0.00059
GO:0051962	positive regulation of nervous system de...	228	55	35.86	0.00061
GO:0062197	cellular response to chemical stress	223	54	35.07	0.00061
GO:0140029	exocytic process	69	22	10.85	0.00062
GO:0072009	nephron epithelium development	96	28	15.1	0.00063
GO:0050790	regulation of catalytic activity	1843	339	289.83	0.00067
GO:0061326	renal tubule development	101	29	15.88	0.00067
GO:0015732	prostaglandin transport	44	16	6.92	0.00068
GO:0051260	protein homooligomerization	281	65	44.19	0.0007
GO:0060048	cardiac muscle contraction	92	27	14.47	0.0007
GO:0045727	positive regulation of translation	106	30	16.67	0.00071
GO:1903362	regulation of cellular protein catabolic...	199	49	31.29	0.00072
GO:0045596	negative regulation of cell differentiat...	313	71	49.22	0.00073
GO:0007000	nucleolus organization	25	11	3.93	0.00074
GO:1900120	regulation of receptor binding	25	11	3.93	0.00074
GO:0042330	taxis	703	142	110.55	0.00077
GO:0016570	histone modification	383	84	60.23	0.00077
GO:0045664	regulation of neuron differentiation	140	37	22.02	0.00078
GO:0070936	protein K48-linked ubiquitination	57	19	8.96	0.00078
GO:0071715	icosanoid transport	57	19	8.96	0.00078
GO:0031098	stress-activated protein kinase signalin...	298	68	46.86	0.00079
GO:0006767	water-soluble vitamin metabolic process	79	24	12.42	0.00079
GO:0050688	regulation of defense response to virus	79	24	12.42	0.00079
GO:0002009	morphogenesis of an epithelium	625	128	98.29	0.00079
GO:0006941	striated muscle contraction	102	29	16.04	0.0008
GO:0060402	calcium ion transport into cytosol	102	29	16.04	0.0008
GO:0002082	regulation of oxidative phosphorylation	9	6	1.42	0.00082
GO:1903715	regulation of aerobic respiration	9	6	1.42	0.00082
GO:0030099	myeloid cell differentiation	190	47	29.88	0.00082
GO:0061351	neural precursor cell proliferation	180	45	28.31	0.00083
GO:0001505	regulation of neurotransmitter levels	126	34	19.81	0.00084
GO:0032606	type I interferon production	93	27	14.63	0.00084
GO:0050768	negative regulation of neurogenesis	93	27	14.63	0.00084
GO:0050817	coagulation	262	61	41.2	0.00084
GO:1900121	negative regulation of receptor binding	15	8	2.36	0.00084
GO:0046903	secretion	716	144	112.6	0.00085
GO:0033036	macromolecule localization	2827	502	444.58	0.00087
GO:0045137	development of primary sexual characteri...	136	36	21.39	0.00088
GO:0016310	phosphorylation	2322	418	365.16	0.00089
GO:0003208	cardiac ventricle morphogenesis	12	7	1.89	0.0009
GO:0060544	regulation of necroptotic process	12	7	1.89	0.0009
GO:0062098	regulation of programmed necrotic cell d...	12	7	1.89	0.0009
GO:0031329	regulation of cellular catabolic process	538	112	84.61	0.0009
GO:1903202	negative regulation of oxidative stress-...	41	15	6.45	0.00092
GO:0048312	intracellular distribution of mitochondr...	37	14	5.82	0.00092
GO:0051607	defense response to virus	263	61	41.36	0.00093
GO:0140546	defense response to symbiont	263	61	41.36	0.00093
GO:0051209	release of sequestered calcium ion into ...	89	26	14	0.00094
GO:0097553	calcium ion transmembrane import into cy...	89	26	14	0.00094
GO:0072006	nephron development	103	29	16.2	0.00095
GO:0051899	membrane depolarization	80	24	12.58	0.00096
GO:0051093	negative regulation of developmental pro...	451	96	70.92	0.00097
GO:0031667	response to nutrient levels	386	84	60.7	0.00099
GO:0060070	canonical Wnt signaling pathway	212	51	33.34	0.001
GO:0051208	sequestering of calcium ion	94	27	14.78	0.001
GO:0003007	heart morphogenesis	207	50	32.55	0.00101
GO:0050770	regulation of axonogenesis	137	36	21.54	0.00102
GO:0072503	cellular divalent inorganic cation homeo...	238	56	37.43	0.00103
GO:0017038	protein import	142	37	22.33	0.00103
GO:0007596	blood coagulation	259	60	40.73	0.00105
GO:0006360	transcription by RNA polymerase I	54	18	8.49	0.00106
GO:0007528	neuromuscular junction development	118	32	18.56	0.00107
GO:0051259	protein complex oligomerization	436	93	68.57	0.00107
GO:0006839	mitochondrial transport	223	53	35.07	0.00108
GO:0016236	macroautophagy	291	66	45.76	0.0011
GO:0010035	response to inorganic substance	580	119	91.21	0.00111
GO:0060401	cytosolic calcium ion transport	104	29	16.36	0.00112
GO:0055082	cellular chemical homeostasis	464	98	72.97	0.00113
GO:1903507	negative regulation of nucleic acid-temp...	464	98	72.97	0.00113
GO:0032434	regulation of proteasomal ubiquitin-depe...	128	34	20.13	0.00113
GO:0040017	positive regulation of locomotion	265	61	41.67	0.00113
GO:0010038	response to metal ion	404	87	63.53	0.00113
GO:1903317	regulation of protein maturation	63	20	9.91	0.00114
GO:0001666	response to hypoxia	203	49	31.92	0.00115
GO:0072080	nephron tubule development	81	24	12.74	0.00116
GO:0045892	negative regulation of transcription, DN...	448	95	70.45	0.00116
GO:1902679	negative regulation of RNA biosynthetic ...	470	99	73.91	0.00117
GO:0048679	regulation of axon regeneration	46	16	7.23	0.00118
GO:0070570	regulation of neuron projection regenera...	46	16	7.23	0.00118
GO:0006417	regulation of translation	421	90	66.21	0.00119
GO:0045597	positive regulation of cell differentiat...	520	108	81.78	0.00119
GO:0035295	tube development	1008	194	158.52	0.00121
GO:0043433	negative regulation of DNA-binding trans...	308	69	48.44	0.00121
GO:0045184	establishment of protein localization	1901	346	298.95	0.00122
GO:0015031	protein transport	1794	328	282.13	0.00122
GO:1902116	negative regulation of organelle assembl...	34	13	5.35	0.00124
GO:0051354	negative regulation of oxidoreductase ac...	38	14	5.98	0.00125
GO:0061333	renal tubule morphogenesis	86	25	13.52	0.00126
GO:0071705	nitrogen compound transport	2075	375	326.32	0.00126
GO:0036293	response to decreased oxygen levels	209	50	32.87	0.00127
GO:0022407	regulation of cell-cell adhesion	261	60	41.05	0.00128
GO:0046661	male sex differentiation	91	26	14.31	0.00134
GO:0051282	regulation of sequestering of calcium io...	91	26	14.31	0.00134
GO:0051283	negative regulation of sequestering of c...	91	26	14.31	0.00134
GO:0043297	apical junction assembly	55	18	8.65	0.00134
GO:0098542	defense response to other organism	890	173	139.96	0.0014
GO:2000147	positive regulation of cell motility	241	56	37.9	0.0014
GO:0000209	protein polyubiquitination	299	67	47.02	0.00141
GO:0007167	enzyme linked receptor protein signaling...	793	156	124.71	0.00142
GO:0031103	axon regeneration	64	20	10.06	0.00142
GO:0055065	metal ion homeostasis	369	80	58.03	0.00143
GO:0045646	regulation of erythrocyte differentiatio...	23	10	3.62	0.00144
GO:0071675	regulation of mononuclear cell migration	23	10	3.62	0.00144
GO:0035994	response to muscle stretch	51	17	8.02	0.00144
GO:0046486	glycerolipid metabolic process	326	72	51.27	0.00144
GO:0031398	positive regulation of protein ubiquitin...	120	32	18.87	0.00145
GO:0033563	dorsal/ventral axon guidance	16	8	2.52	0.00145
GO:0008015	blood circulation	231	54	36.33	0.00146
GO:0014874	response to stimulus involved in regulat...	7	5	1.1	0.00152
GO:0008033	tRNA processing	135	35	21.23	0.00152
GO:0008406	gonad development	135	35	21.23	0.00152
GO:0051129	negative regulation of cellular componen...	507	105	79.73	0.00153
GO:0021675	nerve development	47	16	7.39	0.00153
GO:0050919	negative chemotaxis	47	16	7.39	0.00153
GO:0010256	endomembrane system organization	419	89	65.89	0.00155
GO:0050727	regulation of inflammatory response	145	37	22.8	0.00155
GO:0006633	fatty acid biosynthetic process	165	41	25.95	0.00155
GO:0051480	regulation of cytosolic calcium ion conc...	155	39	24.38	0.00156
GO:0031102	neuron projection regeneration	78	23	12.27	0.00157
GO:0003013	circulatory system process	237	55	37.27	0.00158
GO:0030301	cholesterol transport	69	21	10.85	0.00159
GO:0007005	mitochondrion organization	469	98	73.76	0.00161
GO:0006954	inflammatory response	349	76	54.88	0.00163
GO:0044238	primary metabolic process	12537	2046	1971.58	0.00166
GO:0051092	positive regulation of NF-kappaB transcr...	191	46	30.04	0.00167
GO:0030004	cellular monovalent inorganic cation hom...	121	32	19.03	0.00168
GO:0080135	regulation of cellular response to stres...	514	106	80.83	0.00168
GO:0002467	germinal center formation	13	7	2.04	0.00168
GO:0045103	intermediate filament-based process	13	7	2.04	0.00168
GO:0045104	intermediate filament cytoskeleton organ...	13	7	2.04	0.00168
GO:0060009	Sertoli cell development	13	7	2.04	0.00168
GO:0031347	regulation of defense response	344	75	54.1	0.00169
GO:1903201	regulation of oxidative stress-induced c...	56	18	8.81	0.00169
GO:0034121	regulation of toll-like receptor signali...	35	13	5.5	0.0017
GO:0051272	positive regulation of cellular componen...	264	60	41.52	0.0017
GO:0003229	ventricular cardiac muscle tissue develo...	10	6	1.57	0.00178
GO:0006382	adenosine to inosine editing	10	6	1.57	0.00178
GO:0031579	membrane raft organization	10	6	1.57	0.00178
GO:0050805	negative regulation of synaptic transmis...	88	25	13.84	0.00179
GO:0001933	negative regulation of protein phosphory...	228	53	35.86	0.00183
GO:0032480	negative regulation of type I interferon...	20	9	3.15	0.00186
GO:0006399	tRNA metabolic process	218	51	34.28	0.00191
GO:0009607	response to biotic stimulus	1193	224	187.61	0.00197
GO:0120192	tight junction assembly	48	16	7.55	0.00197
GO:0120193	tight junction organization	48	16	7.55	0.00197
GO:0034329	cell junction assembly	395	84	62.12	0.00199
GO:0007584	response to nutrient	137	35	21.54	0.002
GO:0016331	morphogenesis of embryonic epithelium	157	39	24.69	0.002
GO:1902105	regulation of leukocyte differentiation	147	37	23.12	0.00201
GO:0006690	icosanoid metabolic process	84	24	13.21	0.00201
GO:0070646	protein modification by small protein re...	203	48	31.92	0.00202
GO:0007599	hemostasis	266	60	41.83	0.00205
GO:0034599	cellular response to oxidative stress	198	47	31.14	0.00206
GO:0051668	localization within membrane	412	87	64.79	0.00207
GO:0045934	negative regulation of nucleobase-contai...	607	122	95.46	0.00208
GO:0043207	response to external biotic stimulus	1171	220	184.15	0.00208
GO:0051707	response to other organism	1171	220	184.15	0.00208
GO:0051865	protein autoubiquitination	193	46	30.35	0.00209
GO:0015918	sterol transport	75	22	11.79	0.00211
GO:0097193	intrinsic apoptotic signaling pathway	219	51	34.44	0.00212
GO:0060562	epithelial tube morphogenesis	374	80	58.82	0.00212
GO:0007156	homophilic cell adhesion via plasma memb...	293	65	46.08	0.00212
GO:0070723	response to cholesterol	24	10	3.77	0.00213
GO:0045321	leukocyte activation	462	96	72.65	0.00213
GO:0030155	regulation of cell adhesion	501	103	78.79	0.00215
GO:0008284	positive regulation of cell population p...	418	88	65.74	0.00215
GO:0001508	action potential	66	20	10.38	0.00215
GO:0007568	aging	256	58	40.26	0.00217
GO:0032088	negative regulation of NF-kappaB transcr...	256	58	40.26	0.00217
GO:0051099	positive regulation of binding	178	43	27.99	0.00218
GO:0051900	regulation of mitochondrial depolarizati...	40	14	6.29	0.0022
GO:0001656	metanephros development	94	26	14.78	0.00222
GO:0071383	cellular response to steroid hormone sti...	94	26	14.78	0.00222
GO:0031400	negative regulation of protein modificat...	315	69	49.54	0.00222
GO:0006650	glycerophospholipid metabolic process	251	57	39.47	0.00223
GO:0072330	monocarboxylic acid biosynthetic process	204	48	32.08	0.00225
GO:0051235	maintenance of location	267	60	41.99	0.00225
GO:0034766	negative regulation of ion transmembrane...	53	17	8.33	0.00231
GO:0046928	regulation of neurotransmitter secretion	53	17	8.33	0.00231
GO:1990138	neuron projection extension	194	46	30.51	0.00233
GO:0007185	transmembrane receptor protein tyrosine ...	17	8	2.67	0.00236
GO:0070816	phosphorylation of RNA polymerase II C-t...	17	8	2.67	0.00236
GO:0036473	cell death in response to oxidative stre...	62	19	9.75	0.00238
GO:0070613	regulation of protein processing	62	19	9.75	0.00238
GO:0009790	embryo development	1075	203	169.06	0.0024
GO:0007034	vacuolar transport	179	43	28.15	0.00244
GO:0009895	negative regulation of catabolic process	174	42	27.36	0.00248
GO:0034260	negative regulation of GTPase activity	49	16	7.71	0.0025
GO:0019722	calcium-mediated signaling	124	32	19.5	0.00256
GO:2000058	regulation of ubiquitin-dependent protei...	144	36	22.65	0.00259
GO:0010927	cellular component assembly involved in ...	139	35	21.86	0.0026
GO:0022037	metencephalon development	95	26	14.94	0.00261
GO:1903034	regulation of response to wounding	95	26	14.94	0.00261
GO:0061005	cell differentiation involved in kidney ...	67	20	10.54	0.00262
GO:0071709	membrane assembly	67	20	10.54	0.00262
GO:0003254	regulation of membrane depolarization	58	18	9.12	0.00263
GO:0060627	regulation of vesicle-mediated transport	355	76	55.83	0.00263
GO:0046475	glycerophospholipid catabolic process	5	4	0.79	0.00267
GO:0062125	regulation of mitochondrial gene express...	5	4	0.79	0.00267
GO:0070129	regulation of mitochondrial translation	5	4	0.79	0.00267
GO:0090324	negative regulation of oxidative phospho...	5	4	0.79	0.00267
GO:1901856	negative regulation of cellular respirat...	5	4	0.79	0.00267
GO:0030111	regulation of Wnt signaling pathway	285	63	44.82	0.00269
GO:0044091	membrane biogenesis	81	23	12.74	0.00269
GO:0010842	retina layer formation	45	15	7.08	0.00269
GO:0007416	synapse assembly	211	49	33.18	0.00271
GO:0046649	lymphocyte activation	427	89	67.15	0.00275
GO:0043085	positive regulation of catalytic activit...	1207	225	189.81	0.00276
GO:0045017	glycerolipid biosynthetic process	206	48	32.4	0.00277
GO:0007033	vacuole organization	227	52	35.7	0.00279
GO:0032940	secretion by cell	629	125	98.92	0.00279
GO:0035239	tube morphogenesis	743	145	116.84	0.0028
GO:0035646	endosome to melanosome transport	21	9	3.3	0.00281
GO:0045620	negative regulation of lymphocyte differ...	21	9	3.3	0.00281
GO:0007162	negative regulation of cell adhesion	170	41	26.73	0.00281
GO:0051651	maintenance of location in cell	170	41	26.73	0.00281
GO:0061136	regulation of proteasomal protein catabo...	170	41	26.73	0.00281
GO:0051882	mitochondrial depolarization	41	14	6.45	0.00287
GO:0098876	vesicle-mediated transport to the plasma...	115	30	18.08	0.00287
GO:0030902	hindbrain development	125	32	19.66	0.00293
GO:1903322	positive regulation of protein modificat...	130	33	20.44	0.00295
GO:0006997	nucleus organization	140	35	22.02	0.00295
GO:1905952	regulation of lipid localization	91	25	14.31	0.00295
GO:0050931	pigment cell differentiation	37	13	5.82	0.00302
GO:0071357	cellular response to type I interferon	25	10	3.93	0.00305
GO:0072678	T cell migration	25	10	3.93	0.00305
GO:0008104	protein localization	2392	423	376.17	0.0031
GO:0048872	homeostasis of number of cells	176	42	27.68	0.0031
GO:0007411	axon guidance	451	93	70.92	0.00312
GO:0002832	negative regulation of response to bioti...	29	11	4.56	0.00314
GO:0032438	melanosome organization	29	11	4.56	0.00314
GO:0006448	regulation of translational elongation	50	16	7.86	0.00315
GO:0048311	mitochondrion distribution	50	16	7.86	0.00315
GO:0051402	neuron apoptotic process	166	40	26.11	0.00319
GO:0055074	calcium ion homeostasis	218	50	34.28	0.00323
GO:0071900	regulation of protein serine/threonine k...	218	50	34.28	0.00323
GO:0033059	cellular pigmentation	59	18	9.28	0.00323
GO:1900407	regulation of cellular response to oxida...	59	18	9.28	0.00323
GO:0044248	cellular catabolic process	2285	405	359.34	0.00326
GO:0045936	negative regulation of phosphate metabol...	309	67	48.59	0.0033
GO:0002250	adaptive immune response	213	49	33.5	0.00331
GO:0042326	negative regulation of phosphorylation	250	56	39.32	0.00331
GO:0030217	T cell differentiation	126	32	19.81	0.00335
GO:0051050	positive regulation of transport	570	114	89.64	0.00337
GO:0000098	sulfur amino acid catabolic process	11	6	1.73	0.0034
GO:0016553	base conversion or substitution editing	11	6	1.73	0.0034
GO:0048536	spleen development	11	6	1.73	0.0034
GO:0060317	cardiac epithelial to mesenchymal transi...	11	6	1.73	0.0034
GO:0060969	negative regulation of gene silencing	11	6	1.73	0.0034
GO:2000404	regulation of T cell migration	11	6	1.73	0.0034
GO:1903050	regulation of proteolysis involved in ce...	182	43	28.62	0.0034
GO:0045637	regulation of myeloid cell differentiati...	73	21	11.48	0.00341
GO:0035864	response to potassium ion	8	5	1.26	0.00353
GO:0045046	protein import into peroxisome membrane	8	5	1.26	0.00353
GO:0045793	positive regulation of cell size	8	5	1.26	0.00353
GO:0060391	positive regulation of SMAD protein sign...	8	5	1.26	0.00353
GO:1901407	regulation of phosphorylation of RNA pol...	8	5	1.26	0.00353
GO:1901409	positive regulation of phosphorylation o...	8	5	1.26	0.00353
GO:1902882	regulation of response to oxidative stre...	64	19	10.06	0.00355
GO:1905954	positive regulation of lipid localizatio...	64	19	10.06	0.00355
GO:0097485	neuron projection guidance	453	93	71.24	0.00356
GO:0032436	positive regulation of proteasomal ubiqu...	97	26	15.25	0.00356
GO:0051588	regulation of neurotransmitter transport	55	17	8.65	0.00358
GO:0140353	lipid export from cell	55	17	8.65	0.00358
GO:0010563	negative regulation of phosphorus metabo...	310	67	48.75	0.00358
GO:0002521	leukocyte differentiation	294	64	46.23	0.00364
GO:1901565	organonitrogen compound catabolic proces...	1474	269	231.8	0.00365
GO:0009435	NAD biosynthetic process	18	8	2.83	0.00367
GO:0052372	modulation by symbiont of entry into hos...	18	8	2.83	0.00367
GO:0009991	response to extracellular stimulus	448	92	70.45	0.00369
GO:0006665	sphingolipid metabolic process	83	23	13.05	0.00378
GO:0007405	neuroblast proliferation	83	23	13.05	0.00378
GO:0009952	anterior/posterior pattern specification	183	43	28.78	0.00378
GO:0060348	bone development	183	43	28.78	0.00378
GO:0018210	peptidyl-threonine modification	117	30	18.4	0.00379
GO:0051345	positive regulation of hydrolase activit...	772	149	121.41	0.0038
GO:0006887	exocytosis	393	82	61.8	0.00382
GO:1903305	regulation of regulated secretory pathwa...	69	20	10.85	0.00382
GO:0006631	fatty acid metabolic process	382	80	60.07	0.00383
GO:0048193	Golgi vesicle transport	371	78	58.34	0.00383
GO:0035270	endocrine system development	38	13	5.98	0.00393
GO:0061337	cardiac conduction	51	16	8.02	0.00394
GO:0009058	biosynthetic process	6799	1135	1069.22	0.00395
GO:0006874	cellular calcium ion homeostasis	215	49	33.81	0.00402
GO:0050728	negative regulation of inflammatory resp...	93	25	14.63	0.00404
GO:0099173	postsynapse organization	93	25	14.63	0.00404
GO:1901576	organic substance biosynthetic process	6700	1119	1053.65	0.00404
GO:0032368	regulation of lipid transport	74	21	11.64	0.00406
GO:0050772	positive regulation of axonogenesis	74	21	11.64	0.00406
GO:0000154	rRNA modification	22	9	3.46	0.0041
GO:0008089	anterograde axonal transport	22	9	3.46	0.0041
GO:0043476	pigment accumulation	22	9	3.46	0.0041
GO:0043482	cellular pigment accumulation	22	9	3.46	0.0041
GO:0043485	endosome to pigment granule transport	22	9	3.46	0.0041
GO:0048757	pigment granule maturation	22	9	3.46	0.0041
GO:0043068	positive regulation of programmed cell d...	383	80	60.23	0.00411
GO:0099536	synaptic signaling	383	80	60.23	0.00411
GO:0007268	chemical synaptic transmission	372	78	58.5	0.00412
GO:0098916	anterograde trans-synaptic signaling	372	78	58.5	0.00412
GO:0099537	trans-synaptic signaling	372	78	58.5	0.00412
GO:0140352	export from cell	642	126	100.96	0.00419
GO:0043547	positive regulation of GTPase activity	506	102	79.57	0.00419
GO:0072175	epithelial tube formation	103	27	16.2	0.00421
GO:0008285	negative regulation of cell population p...	334	71	52.53	0.00425
GO:0014866	skeletal myofibril assembly	30	11	4.72	0.00426
GO:0030241	skeletal muscle myosin thick filament as...	30	11	4.72	0.00426
GO:0046456	icosanoid biosynthetic process	30	11	4.72	0.00426
GO:0048753	pigment granule organization	30	11	4.72	0.00426
GO:0071688	striated muscle myosin thick filament as...	30	11	4.72	0.00426
GO:0007512	adult heart development	26	10	4.09	0.00427
GO:0036314	response to sterol	26	10	4.09	0.00427
GO:0045815	positive regulation of gene expression, ...	26	10	4.09	0.00427
GO:0009791	post-embryonic development	356	75	55.98	0.00427
GO:0016079	synaptic vesicle exocytosis	65	19	10.22	0.00429
GO:0008654	phospholipid biosynthetic process	221	50	34.75	0.00431
GO:0022898	regulation of transmembrane transporter ...	113	29	17.77	0.00431
GO:0032409	regulation of transporter activity	113	29	17.77	0.00431
GO:0071902	positive regulation of protein serine/th...	118	30	18.56	0.00433
GO:2001242	regulation of intrinsic apoptotic signal...	118	30	18.56	0.00433
GO:0030335	positive regulation of cell migration	237	53	37.27	0.00434
GO:0071345	cellular response to cytokine stimulus	340	72	53.47	0.00442
GO:0051403	stress-activated MAPK cascade	264	58	41.52	0.00443
GO:0009612	response to mechanical stimulus	195	45	30.67	0.00444
GO:0002460	adaptive immune response based on somati...	169	40	26.58	0.00445
GO:0072028	nephron morphogenesis	70	20	11.01	0.00458
GO:0072078	nephron tubule morphogenesis	70	20	11.01	0.00458
GO:0072088	nephron epithelium morphogenesis	70	20	11.01	0.00458
GO:0001763	morphogenesis of a branching structure	185	43	29.09	0.00465
GO:0051640	organelle localization	474	96	74.54	0.00466
GO:0071453	cellular response to oxygen levels	94	25	14.78	0.0047
GO:0060008	Sertoli cell differentiation	15	7	2.36	0.00472
GO:0060338	regulation of type I interferon-mediated...	15	7	2.36	0.00472
GO:0086002	cardiac muscle cell action potential inv...	15	7	2.36	0.00472
GO:0050773	regulation of dendrite development	99	26	15.57	0.00479
GO:0007422	peripheral nervous system development	61	18	9.59	0.0048
GO:0034612	response to tumor necrosis factor	139	34	21.86	0.00485
GO:1903364	positive regulation of cellular protein ...	139	34	21.86	0.00485
GO:0055067	monovalent inorganic cation homeostasis	134	33	21.07	0.00489
GO:0002443	leukocyte mediated immunity	196	45	30.82	0.00491
GO:0030307	positive regulation of cell growth	119	30	18.71	0.00494
GO:0016042	lipid catabolic process	260	57	40.89	0.00498
GO:0065003	protein-containing complex assembly	1459	265	229.44	0.00498
GO:0055008	cardiac muscle tissue morphogenesis	39	13	6.13	0.00507
GO:0048598	embryonic morphogenesis	566	112	89.01	0.00513
GO:0010720	positive regulation of cell development	218	49	34.28	0.00534
GO:0007043	cell-cell junction assembly	90	24	14.15	0.00534
GO:0033209	tumor necrosis factor-mediated signaling...	90	24	14.15	0.00534
GO:0051250	negative regulation of lymphocyte activa...	57	17	8.96	0.00536
GO:0006895	Golgi to endosome transport	35	12	5.5	0.00541
GO:0009712	catechol-containing compound metabolic p...	35	12	5.5	0.00541
GO:0001838	embryonic epithelial tube formation	95	25	14.94	0.00545
GO:0040029	regulation of gene expression, epigeneti...	95	25	14.94	0.00545
GO:0002228	natural killer cell mediated immunity	19	8	2.99	0.00548
GO:0003151	outflow tract morphogenesis	19	8	2.99	0.00548
GO:0042267	natural killer cell mediated cytotoxicit...	19	8	2.99	0.00548
GO:0045581	negative regulation of T cell differenti...	19	8	2.99	0.00548
GO:0040013	negative regulation of locomotion	135	33	21.23	0.00551
GO:0007269	neurotransmitter secretion	100	26	15.73	0.00553
GO:0099643	signal release from synapse	100	26	15.73	0.00553
GO:0006352	DNA-templated transcription, initiation	125	31	19.66	0.00559
GO:0090257	regulation of muscle system process	125	31	19.66	0.00559
GO:2001236	regulation of extrinsic apoptotic signal...	125	31	19.66	0.00559
GO:0001503	ossification	305	65	47.96	0.00567
GO:1902106	negative regulation of leukocyte differe...	31	11	4.88	0.00568
GO:1903707	negative regulation of hemopoiesis	31	11	4.88	0.00568
GO:0045732	positive regulation of protein catabolic...	187	43	29.41	0.0057
GO:0050863	regulation of T cell activation	161	38	25.32	0.00574
GO:0008333	endosome to lysosome transport	62	18	9.75	0.00579
GO:0008584	male gonad development	62	18	9.75	0.00579
GO:0046546	development of primary male sexual chara...	62	18	9.75	0.00579
GO:0043162	ubiquitin-dependent protein catabolic pr...	23	9	3.62	0.00581
GO:0045669	positive regulation of osteoblast differ...	23	9	3.62	0.00581
GO:0060337	type I interferon signaling pathway	23	9	3.62	0.00581
GO:0001516	prostaglandin biosynthetic process	27	10	4.25	0.00584
GO:0032371	regulation of sterol transport	27	10	4.25	0.00584
GO:0032374	regulation of cholesterol transport	27	10	4.25	0.00584
GO:0046457	prostanoid biosynthetic process	27	10	4.25	0.00584
GO:0046461	neutral lipid catabolic process	27	10	4.25	0.00584
GO:0046464	acylglycerol catabolic process	27	10	4.25	0.00584
GO:0048488	synaptic vesicle endocytosis	27	10	4.25	0.00584
GO:0060219	camera-type eye photoreceptor cell diffe...	27	10	4.25	0.00584
GO:0072676	lymphocyte migration	27	10	4.25	0.00584
GO:0140238	presynaptic endocytosis	27	10	4.25	0.00584
GO:0001701	in utero embryonic development	300	64	47.18	0.00587
GO:0002252	immune effector process	300	64	47.18	0.00587
GO:0046459	short-chain fatty acid metabolic process	12	6	1.89	0.00589
GO:0071677	positive regulation of mononuclear cell ...	12	6	1.89	0.00589
GO:1900181	negative regulation of protein localizat...	12	6	1.89	0.00589
GO:2000401	regulation of lymphocyte migration	12	6	1.89	0.00589
GO:0014041	regulation of neuron maturation	44	14	6.92	0.00591
GO:1904888	cranial skeletal system development	44	14	6.92	0.00591
GO:1903037	regulation of leukocyte cell-cell adhesi...	151	36	23.75	0.00594
GO:0010608	posttranscriptional regulation of gene e...	478	96	75.17	0.00595
GO:0016579	protein deubiquitination	177	41	27.84	0.00598
GO:0022028	tangential migration from the subventric...	53	16	8.33	0.00598
GO:0021549	cerebellum development	86	23	13.52	0.00607
GO:0014706	striated muscle tissue development	268	58	42.15	0.00618
GO:0050804	modulation of chemical synaptic transmis...	225	50	35.38	0.00621
GO:0099177	regulation of trans-synaptic signaling	225	50	35.38	0.00621
GO:0046777	protein autophosphorylation	378	78	59.44	0.00625
GO:0044419	biological process involved in interspec...	1567	282	246.43	0.00625
GO:0006766	vitamin metabolic process	131	32	20.6	0.00627
GO:0030641	regulation of cellular pH	101	26	15.88	0.00635
GO:0051453	regulation of intracellular pH	101	26	15.88	0.00635
GO:0045619	regulation of lymphocyte differentiation	111	28	17.46	0.0064
GO:2000060	positive regulation of ubiquitin-depende...	111	28	17.46	0.0064
GO:0002831	regulation of response to biotic stimulu...	247	54	38.84	0.0065
GO:0002449	lymphocyte mediated immunity	157	37	24.69	0.00651
GO:0042110	T cell activation	318	67	50.01	0.00661
GO:0006904	vesicle docking involved in exocytosis	49	15	7.71	0.00664
GO:0032370	positive regulation of lipid transport	49	15	7.71	0.00664
GO:0048814	regulation of dendrite morphogenesis	77	21	12.11	0.0067
GO:0032259	methylation	346	72	54.41	0.00681
GO:0032092	positive regulation of protein binding	142	34	22.33	0.00686
GO:0006886	intracellular protein transport	831	157	130.68	0.0069
GO:0040007	growth	901	169	141.69	0.0069
GO:0006768	biotin metabolic process	9	5	1.42	0.00692
GO:0014850	response to muscle activity	9	5	1.42	0.00692
GO:0042159	lipoprotein catabolic process	9	5	1.42	0.00692
GO:0060390	regulation of SMAD protein signal transd...	9	5	1.42	0.00692
GO:0002695	negative regulation of leukocyte activat...	63	18	9.91	0.00694
GO:0044088	regulation of vacuole organization	63	18	9.91	0.00694
GO:1905897	regulation of response to endoplasmic re...	63	18	9.91	0.00694
GO:0031034	myosin filament assembly	36	12	5.66	0.00697
GO:0072524	pyridine-containing compound metabolic p...	36	12	5.66	0.00697
GO:0072525	pyridine-containing compound biosyntheti...	36	12	5.66	0.00697
GO:0002323	natural killer cell activation involved ...	6	4	0.94	0.00701
GO:0014877	response to muscle inactivity involved i...	6	4	0.94	0.00701
GO:0014894	response to denervation involved in regu...	6	4	0.94	0.00701
GO:0019343	cysteine biosynthetic process via cystat...	6	4	0.94	0.00701
GO:0019367	fatty acid elongation, saturated fatty a...	6	4	0.94	0.00701
GO:0043320	natural killer cell degranulation	6	4	0.94	0.00701
GO:0046479	glycosphingolipid catabolic process	6	4	0.94	0.00701
GO:0048263	determination of dorsal identity	6	4	0.94	0.00701
GO:2001295	malonyl-CoA biosynthetic process	6	4	0.94	0.00701
GO:0048675	axon extension	163	38	25.63	0.00709
GO:1903829	positive regulation of cellular protein ...	163	38	25.63	0.00709
GO:0051094	positive regulation of developmental pro...	762	145	119.83	0.00713
GO:0006446	regulation of translational initiation	92	24	14.47	0.00716
GO:0031348	negative regulation of defense response	122	30	19.19	0.0072
GO:0034249	negative regulation of cellular amide me...	200	45	31.45	0.0072
GO:0033559	unsaturated fatty acid metabolic process	97	25	15.25	0.00723
GO:0034504	protein localization to nucleus	158	37	24.85	0.00724
GO:0048705	skeletal system morphogenesis	158	37	24.85	0.00724
GO:0014014	negative regulation of gliogenesis	16	7	2.52	0.00727
GO:0032373	positive regulation of sterol transport	16	7	2.52	0.00727
GO:0032376	positive regulation of cholesterol trans...	16	7	2.52	0.00727
GO:0048483	autonomic nervous system development	16	7	2.52	0.00727
GO:2001013	epithelial cell proliferation involved i...	16	7	2.52	0.00727
GO:0032412	regulation of ion transmembrane transpor...	112	28	17.61	0.00728
GO:0014074	response to purine-containing compound	107	27	16.83	0.00729
GO:0007159	leukocyte cell-cell adhesion	179	41	28.15	0.0073
GO:0002576	platelet degranulation	68	19	10.69	0.0073
GO:0070727	cellular macromolecule localization	1363	247	214.35	0.00734
GO:1904063	negative regulation of cation transmembr...	45	14	7.08	0.00736
GO:0032602	chemokine production	32	11	5.03	0.00745
GO:0070830	bicellular tight junction assembly	32	11	5.03	0.00745
GO:0050803	regulation of synapse structure or activ...	233	51	36.64	0.00781
GO:0034763	negative regulation of transmembrane tra...	59	17	9.28	0.00782
GO:0007617	mating behavior	28	10	4.4	0.00782
GO:0043330	response to exogenous dsRNA	28	10	4.4	0.00782
GO:0006687	glycosphingolipid metabolic process	20	8	3.15	0.00789
GO:0061383	trabecula morphogenesis	20	8	3.15	0.00789
GO:0060326	cell chemotaxis	133	32	20.92	0.00793
GO:0045824	negative regulation of innate immune res...	24	9	3.77	0.00801
GO:0051336	regulation of hydrolase activity	1028	190	161.66	0.00807
GO:0019098	reproductive behavior	41	13	6.45	0.0081
GO:0032456	endocytic recycling	41	13	6.45	0.0081
GO:0048701	embryonic cranial skeleton morphogenesis	41	13	6.45	0.0081
GO:0070252	actin-mediated cell contraction	41	13	6.45	0.0081
GO:0002262	myeloid cell homeostasis	88	23	13.84	0.00815
GO:0001841	neural tube formation	93	24	14.63	0.00824
GO:0046634	regulation of alpha-beta T cell activati...	64	18	10.06	0.00826
GO:0061053	somite development	64	18	10.06	0.00826
GO:1903350	response to dopamine	64	18	10.06	0.00826
GO:1903351	cellular response to dopamine	64	18	10.06	0.00826
GO:0002573	myeloid leukocyte differentiation	98	25	15.41	0.00829
GO:0070534	protein K63-linked ubiquitination	103	26	16.2	0.00831
GO:1903131	mononuclear cell differentiation	218	48	34.28	0.00861
GO:0071868	cellular response to monoamine stimulus	69	19	10.85	0.00863
GO:0071870	cellular response to catecholamine stimu...	69	19	10.85	0.00863
GO:0034613	cellular protein localization	1350	244	212.3	0.00867
GO:0010876	lipid localization	383	78	60.23	0.00868
GO:0006692	prostanoid metabolic process	37	12	5.82	0.00887
GO:0006693	prostaglandin metabolic process	37	12	5.82	0.00887
GO:0098930	axonal transport	37	12	5.82	0.00887
GO:0001818	negative regulation of cytokine producti...	213	47	33.5	0.00889
GO:0097061	dendritic spine organization	74	20	11.64	0.00891
GO:0043405	regulation of MAP kinase activity	129	31	20.29	0.00902
GO:0035176	social behavior	46	14	7.23	0.00908
GO:0040008	regulation of growth	508	100	79.89	0.00908
GO:0072657	protein localization to membrane	367	75	57.71	0.00913
GO:0044267	cellular protein metabolic process	6369	1059	1001.59	0.00925
GO:0015718	monocarboxylic acid transport	84	22	13.21	0.00929
GO:0007212	dopamine receptor signaling pathway	60	17	9.44	0.00935
GO:1901184	regulation of ERBB signaling pathway	60	17	9.44	0.00935
GO:0008038	neuron recognition	114	28	17.93	0.00935
GO:0097191	extrinsic apoptotic signaling pathway	171	39	26.89	0.00936
GO:0002224	toll-like receptor signaling pathway	109	27	17.14	0.00942
GO:0030534	adult behavior	94	24	14.78	0.00946
GO:0045580	regulation of T cell differentiation	94	24	14.78	0.00946
GO:0016049	cell growth	452	90	71.08	0.00949
GO:0001522	pseudouridine synthesis	13	6	2.04	0.0095
GO:0032509	endosome transport via multivesicular bo...	13	6	2.04	0.0095
GO:0060037	pharyngeal system development	13	6	2.04	0.0095
GO:0097039	protein linear polyubiquitination	13	6	2.04	0.0095
GO:0006584	catecholamine metabolic process	33	11	5.19	0.00961
GO:0010939	regulation of necrotic cell death	33	11	5.19	0.00961
GO:1901615	organic hydroxy compound metabolic proce...	458	91	72.03	0.00968
GO:0019932	second-messenger-mediated signaling	182	41	28.62	0.00975
GO:0046474	glycerophospholipid biosynthetic process	182	41	28.62	0.00975
GO:0006400	tRNA modification	65	18	10.22	0.00979
GO:0043401	steroid hormone mediated signaling pathw...	65	18	10.22	0.00979
GO:0060042	retina morphogenesis in camera-type eye	65	18	10.22	0.00979
GO:1901216	positive regulation of neuron death	65	18	10.22	0.00979
GO:1903955	positive regulation of protein targeting...	65	18	10.22	0.00979
GO:0048839	inner ear development	263	56	41.36	0.00984
