# Supplementary material for: Body-Plan Reorganization in a Sponge Correlates with Microbiome Change
Source: Mol Biol Evol. 2023 Jun 8;40(6):msad138. doi: 10.1093/molbev/msad138 (PMC10308213; doi:10.1093/molbev/msad138)
Supplement: msad138_Supplementary_Data [file msad138_supplementary_data.zip › BP_mediumpurple_TopGoTable_AllSig.csv]

GO.ID	Term	Annotated	Significant	Expected	classicFisher
GO:0032689	negative regulation of interferon-gamma ...	23	5	0.1	0.000000048
GO:0032609	interferon-gamma production	29	5	0.13	0.00000017
GO:0032649	regulation of interferon-gamma productio...	29	5	0.13	0.00000017
GO:0032720	negative regulation of tumor necrosis fa...	143	8	0.63	0.00000023
GO:1903556	negative regulation of tumor necrosis fa...	143	8	0.63	0.00000023
GO:0032640	tumor necrosis factor production	167	8	0.74	0.00000076
GO:0032680	regulation of tumor necrosis factor prod...	167	8	0.74	0.00000076
GO:0071706	tumor necrosis factor superfamily cytoki...	169	8	0.75	0.00000084
GO:1903555	regulation of tumor necrosis factor supe...	169	8	0.75	0.00000084
GO:0001818	negative regulation of cytokine producti...	213	8	0.94	0.0000047
GO:0032695	negative regulation of interleukin-12 pr...	61	5	0.27	0.0000074
GO:0032655	regulation of interleukin-12 production	63	5	0.28	0.0000087
GO:1901222	regulation of NIK/NF-kappaB signaling	63	5	0.28	0.0000087
GO:0032615	interleukin-12 production	64	5	0.28	0.0000094
GO:0032635	interleukin-6 production	169	7	0.75	0.00001
GO:0032675	regulation of interleukin-6 production	169	7	0.75	0.00001
GO:2000107	negative regulation of leukocyte apoptot...	33	4	0.15	0.000013
GO:0002227	innate immune response in mucosa	12	3	0.05	0.000018
GO:0002815	biosynthetic process of antibacterial pe...	12	3	0.05	0.000018
GO:0002816	regulation of biosynthetic process of an...	12	3	0.05	0.000018
GO:0006965	positive regulation of biosynthetic proc...	12	3	0.05	0.000018
GO:0032661	regulation of interleukin-18 production	12	3	0.05	0.000018
GO:0032701	negative regulation of interleukin-18 pr...	12	3	0.05	0.000018
GO:0071608	macrophage inflammatory protein-1 alpha ...	12	3	0.05	0.000018
GO:0071622	regulation of granulocyte chemotaxis	37	4	0.16	0.000021
GO:0071219	cellular response to molecule of bacteri...	127	6	0.56	0.000021
GO:0006954	inflammatory response	349	9	1.54	0.000024
GO:0002225	positive regulation of antimicrobial pep...	14	3	0.06	0.000029
GO:0002251	organ or tissue specific immune response	14	3	0.06	0.000029
GO:0002385	mucosal immune response	14	3	0.06	0.000029
GO:0002710	negative regulation of T cell mediated i...	14	3	0.06	0.000029
GO:0002760	positive regulation of antimicrobial hum...	14	3	0.06	0.000029
GO:0002778	antibacterial peptide production	14	3	0.06	0.000029
GO:0002780	antibacterial peptide biosynthetic proce...	14	3	0.06	0.000029
GO:0002786	regulation of antibacterial peptide prod...	14	3	0.06	0.000029
GO:0002803	positive regulation of antibacterial pep...	14	3	0.06	0.000029
GO:0002807	positive regulation of antimicrobial pep...	14	3	0.06	0.000029
GO:0002808	regulation of antibacterial peptide bios...	14	3	0.06	0.000029
GO:0002925	positive regulation of humoral immune re...	14	3	0.06	0.000029
GO:0006963	positive regulation of antibacterial pep...	14	3	0.06	0.000029
GO:0032498	detection of muramyl dipeptide	14	3	0.06	0.000029
GO:0032499	detection of peptidoglycan	14	3	0.06	0.000029
GO:0032735	positive regulation of interleukin-12 pr...	14	3	0.06	0.000029
GO:0032740	positive regulation of interleukin-17 pr...	14	3	0.06	0.000029
GO:0034136	negative regulation of toll-like recepto...	14	3	0.06	0.000029
GO:0071224	cellular response to peptidoglycan	14	3	0.06	0.000029
GO:1900017	positive regulation of cytokine producti...	14	3	0.06	0.000029
GO:0032874	positive regulation of stress-activated ...	137	6	0.61	0.000033
GO:0070304	positive regulation of stress-activated ...	139	6	0.61	0.000036
GO:0002775	antimicrobial peptide production	15	3	0.07	0.000037
GO:0002777	antimicrobial peptide biosynthetic proce...	15	3	0.07	0.000037
GO:0002784	regulation of antimicrobial peptide prod...	15	3	0.07	0.000037
GO:0002805	regulation of antimicrobial peptide bios...	15	3	0.07	0.000037
GO:0002861	regulation of inflammatory response to a...	15	3	0.07	0.000037
GO:0002862	negative regulation of inflammatory resp...	15	3	0.07	0.000037
GO:0032703	negative regulation of interleukin-2 pro...	15	3	0.07	0.000037
GO:0034135	regulation of toll-like receptor 2 signa...	15	3	0.07	0.000037
GO:0061844	antimicrobial humoral immune response me...	15	3	0.07	0.000037
GO:0071216	cellular response to biotic stimulus	140	6	0.62	0.000037
GO:0032651	regulation of interleukin-1 beta product...	85	5	0.38	0.000038
GO:0032652	regulation of interleukin-1 production	85	5	0.38	0.000038
GO:0002922	positive regulation of humoral immune re...	16	3	0.07	0.000045
GO:0002923	regulation of humoral immune response me...	16	3	0.07	0.000045
GO:0032620	interleukin-17 production	16	3	0.07	0.000045
GO:0032660	regulation of interleukin-17 production	16	3	0.07	0.000045
GO:1900424	regulation of defense response to bacter...	16	3	0.07	0.000045
GO:1900426	positive regulation of defense response ...	16	3	0.07	0.000045
GO:0032496	response to lipopolysaccharide	298	8	1.32	0.000053
GO:0051251	positive regulation of lymphocyte activa...	150	6	0.66	0.000054
GO:0002714	positive regulation of B cell mediated i...	17	3	0.08	0.000054
GO:0002759	regulation of antimicrobial humoral resp...	17	3	0.08	0.000054
GO:0002891	positive regulation of immunoglobulin me...	17	3	0.08	0.000054
GO:0050728	negative regulation of inflammatory resp...	93	5	0.41	0.000058
GO:0002707	negative regulation of lymphocyte mediat...	18	3	0.08	0.000065
GO:0002820	negative regulation of adaptive immune r...	18	3	0.08	0.000065
GO:0002823	negative regulation of adaptive immune r...	18	3	0.08	0.000065
GO:0032494	response to peptidoglycan	18	3	0.08	0.000065
GO:0032621	interleukin-18 production	49	4	0.22	0.000065
GO:0070431	nucleotide-binding oligomerization domai...	19	3	0.08	0.000077
GO:0002696	positive regulation of leukocyte activat...	160	6	0.71	0.000078
GO:0002237	response to molecule of bacterial origin	315	8	1.39	0.000078
GO:0002688	regulation of leukocyte chemotaxis	52	4	0.23	0.000082
GO:0071621	granulocyte chemotaxis	52	4	0.23	0.000082
GO:0002704	negative regulation of leukocyte mediate...	20	3	0.09	0.00009
GO:0030277	maintenance of gastrointestinal epitheli...	20	3	0.09	0.00009
GO:0032490	detection of molecule of bacterial origi...	20	3	0.09	0.00009
GO:0001817	regulation of cytokine production	420	9	1.86	0.0001
GO:0002828	regulation of type 2 immune response	55	4	0.24	0.0001
GO:0002830	positive regulation of type 2 immune res...	55	4	0.24	0.0001
GO:0002455	humoral immune response mediated by circ...	21	3	0.09	0.00011
GO:0002712	regulation of B cell mediated immunity	21	3	0.09	0.00011
GO:0002889	regulation of immunoglobulin mediated im...	21	3	0.09	0.00011
GO:1900015	regulation of cytokine production involv...	21	3	0.09	0.00011
GO:0050867	positive regulation of cell activation	171	6	0.76	0.00011
GO:0046649	lymphocyte activation	427	9	1.89	0.00011
GO:0042092	type 2 immune response	57	4	0.25	0.00012
GO:0002534	cytokine production involved in inflamma...	22	3	0.1	0.00012
GO:0032757	positive regulation of interleukin-8 pro...	22	3	0.1	0.00012
GO:0006796	phosphate-containing compound metabolic ...	3296	29	14.58	0.00013
GO:0002437	inflammatory response to antigenic stimu...	23	3	0.1	0.00014
GO:0030540	female genitalia development	23	3	0.1	0.00014
GO:0097530	granulocyte migration	60	4	0.27	0.00014
GO:0002920	regulation of humoral immune response	24	3	0.11	0.00016
GO:0032637	interleukin-8 production	24	3	0.11	0.00016
GO:0032677	regulation of interleukin-8 production	24	3	0.11	0.00016
GO:0006793	phosphorus metabolic process	3342	29	14.79	0.00016
GO:0046330	positive regulation of JNK cascade	117	5	0.52	0.00017
GO:2000106	regulation of leukocyte apoptotic proces...	63	4	0.28	0.00017
GO:0032715	negative regulation of interleukin-6 pro...	118	5	0.52	0.00018
GO:0034122	negative regulation of toll-like recepto...	25	3	0.11	0.00018
GO:0001816	cytokine production	455	9	2.01	0.00018
GO:0032611	interleukin-1 beta production	121	5	0.54	0.0002
GO:0032612	interleukin-1 production	121	5	0.54	0.0002
GO:0045321	leukocyte activation	462	9	2.04	0.00021
GO:0031348	negative regulation of defense response	122	5	0.54	0.00021
GO:0010669	epithelial structure maintenance	27	3	0.12	0.00023
GO:0071887	leukocyte apoptotic process	68	4	0.3	0.00024
GO:0002381	immunoglobulin production involved in im...	28	3	0.12	0.00025
GO:0043330	response to exogenous dsRNA	28	3	0.12	0.00025
GO:0050900	leukocyte migration	200	6	0.88	0.00026
GO:0050871	positive regulation of B cell activation	29	3	0.13	0.00028
GO:0051249	regulation of lymphocyte activation	206	6	0.91	0.00031
GO:0060326	cell chemotaxis	133	5	0.59	0.00031
GO:0032872	regulation of stress-activated MAPK casc...	207	6	0.92	0.00032
GO:0070302	regulation of stress-activated protein k...	209	6	0.92	0.00033
GO:0016045	detection of bacterium	31	3	0.14	0.00034
GO:0098543	detection of other organism	31	3	0.14	0.00034
GO:1902531	regulation of intracellular signal trans...	1247	15	5.52	0.00035
GO:0006357	regulation of transcription by RNA polym...	853	12	3.77	0.00037
GO:0002698	negative regulation of immune effector p...	32	3	0.14	0.00038
GO:0032602	chemokine production	32	3	0.14	0.00038
GO:0071225	cellular response to muramyl dipeptide	32	3	0.14	0.00038
GO:1901224	positive regulation of NIK/NF-kappaB sig...	32	3	0.14	0.00038
GO:0097529	myeloid leukocyte migration	77	4	0.34	0.00038
GO:0030595	leukocyte chemotaxis	78	4	0.35	0.0004
GO:0032780	negative regulation of ATPase activity	7	2	0.03	0.0004
GO:0071639	positive regulation of monocyte chemotac...	7	2	0.03	0.0004
GO:0002683	negative regulation of immune system pro...	141	5	0.62	0.00041
GO:0038061	NIK/NF-kappaB signaling	143	5	0.63	0.00044
GO:0045621	positive regulation of lymphocyte differ...	80	4	0.35	0.00044
GO:0090022	regulation of neutrophil chemotaxis	34	3	0.15	0.00045
GO:0050727	regulation of inflammatory response	145	5	0.64	0.00046
GO:0002685	regulation of leukocyte migration	82	4	0.36	0.00048
GO:0034121	regulation of toll-like receptor signali...	35	3	0.15	0.00049
GO:0098581	detection of external biotic stimulus	35	3	0.15	0.00049
GO:0046660	female sex differentiation	84	4	0.37	0.00053
GO:0060584	regulation of prostaglandin-endoperoxide...	8	2	0.04	0.00053
GO:0060585	positive regulation of prostaglandin-end...	8	2	0.04	0.00053
GO:2000110	negative regulation of macrophage apopto...	8	2	0.04	0.00053
GO:2000361	regulation of prostaglandin-E synthase a...	8	2	0.04	0.00053
GO:2000363	positive regulation of prostaglandin-E s...	8	2	0.04	0.00053
GO:0002532	production of molecular mediator involve...	36	3	0.16	0.00054
GO:1902622	regulation of neutrophil migration	36	3	0.16	0.00054
GO:0043124	negative regulation of I-kappaB kinase/N...	150	5	0.66	0.00054
GO:0016064	immunoglobulin mediated immune response	37	3	0.16	0.00058
GO:0019724	B cell mediated immunity	37	3	0.16	0.00058
GO:0032731	positive regulation of interleukin-1 bet...	37	3	0.16	0.00058
GO:0032732	positive regulation of interleukin-1 pro...	37	3	0.16	0.00058
GO:0050766	positive regulation of phagocytosis	37	3	0.16	0.00058
GO:0002694	regulation of leukocyte activation	235	6	1.04	0.00062
GO:0070372	regulation of ERK1 and ERK2 cascade	155	5	0.69	0.00063
GO:0032495	response to muramyl dipeptide	38	3	0.17	0.00063
GO:0032760	positive regulation of tumor necrosis fa...	38	3	0.17	0.00063
GO:0043331	response to dsRNA	38	3	0.17	0.00063
GO:0032103	positive regulation of response to exter...	239	6	1.06	0.00068
GO:0002377	immunoglobulin production	39	3	0.17	0.00068
GO:0022600	digestive system process	39	3	0.17	0.00068
GO:0070423	nucleotide-binding oligomerization domai...	39	3	0.17	0.00068
GO:0070371	ERK1 and ERK2 cascade	159	5	0.7	0.00071
GO:1903557	positive regulation of tumor necrosis fa...	40	3	0.18	0.00073
GO:0050920	regulation of chemotaxis	161	5	0.71	0.00075
GO:0010629	negative regulation of gene expression	802	11	3.55	0.00081
GO:0010911	regulation of isomerase activity	10	2	0.04	0.00085
GO:0010912	positive regulation of isomerase activit...	10	2	0.04	0.00085
GO:2000669	negative regulation of dendritic cell ap...	10	2	0.04	0.00085
GO:0043408	regulation of MAPK cascade	450	8	1.99	0.00086
GO:0032088	negative regulation of NF-kappaB transcr...	256	6	1.13	0.00097
GO:0006366	transcription by RNA polymerase II	955	12	4.23	0.001
GO:0050865	regulation of cell activation	259	6	1.15	0.00103
GO:0033033	negative regulation of myeloid cell apop...	11	2	0.05	0.00104
GO:0071605	monocyte chemotactic protein-1 productio...	11	2	0.05	0.00104
GO:0071637	regulation of monocyte chemotactic prote...	11	2	0.05	0.00104
GO:2000109	regulation of macrophage apoptotic proce...	11	2	0.05	0.00104
GO:0071704	organic substance metabolic process	13134	72	58.11	0.00105
GO:0002702	positive regulation of production of mol...	101	4	0.45	0.00105
GO:1902107	positive regulation of leukocyte differe...	101	4	0.45	0.00105
GO:1903708	positive regulation of hemopoiesis	101	4	0.45	0.00105
GO:0051403	stress-activated MAPK cascade	264	6	1.17	0.00113
GO:0050864	regulation of B cell activation	47	3	0.21	0.00118
GO:0032733	positive regulation of interleukin-10 pr...	12	2	0.05	0.00124
GO:0048549	positive regulation of pinocytosis	12	2	0.05	0.00124
GO:0071888	macrophage apoptotic process	12	2	0.05	0.00124
GO:0097048	dendritic cell apoptotic process	12	2	0.05	0.00124
GO:2000668	regulation of dendritic cell apoptotic p...	12	2	0.05	0.00124
GO:0046328	regulation of JNK cascade	181	5	0.8	0.00126
GO:0002367	cytokine production involved in immune r...	106	4	0.47	0.00126
GO:0051241	negative regulation of multicellular org...	598	9	2.65	0.00131
GO:0030593	neutrophil chemotaxis	49	3	0.22	0.00133
GO:0002709	regulation of T cell mediated immunity	108	4	0.48	0.00135
GO:0071222	cellular response to lipopolysaccharide	108	4	0.48	0.00135
GO:0009593	detection of chemical stimulus	50	3	0.22	0.00141
GO:0032691	negative regulation of interleukin-1 bet...	50	3	0.22	0.00141
GO:0032692	negative regulation of interleukin-1 pro...	50	3	0.22	0.00141
GO:0042113	B cell activation	110	4	0.49	0.00145
GO:0006925	inflammatory cell apoptotic process	13	2	0.06	0.00146
GO:0032823	regulation of natural killer cell differ...	13	2	0.06	0.00146
GO:0032825	positive regulation of natural killer ce...	13	2	0.06	0.00146
GO:0048548	regulation of pinocytosis	13	2	0.06	0.00146
GO:0031396	regulation of protein ubiquitination	278	6	1.23	0.00147
GO:0010646	regulation of cell communication	2225	20	9.84	0.00149
GO:0009595	detection of biotic stimulus	51	3	0.23	0.0015
GO:0034134	toll-like receptor 2 signaling pathway	51	3	0.23	0.0015
GO:0045619	regulation of lymphocyte differentiation	111	4	0.49	0.0015
GO:0023051	regulation of signaling	2227	20	9.85	0.0015
GO:0002700	regulation of production of molecular me...	112	4	0.5	0.00155
GO:0032755	positive regulation of interleukin-6 pro...	52	3	0.23	0.00158
GO:0062207	regulation of pattern recognition recept...	52	3	0.23	0.00158
GO:0001775	cell activation	619	9	2.74	0.00167
GO:1990266	neutrophil migration	53	3	0.23	0.00167
GO:0051770	positive regulation of nitric-oxide synt...	14	2	0.06	0.0017
GO:0002705	positive regulation of leukocyte mediate...	115	4	0.51	0.0017
GO:0002708	positive regulation of lymphocyte mediat...	115	4	0.51	0.0017
GO:0002456	T cell mediated immunity	116	4	0.51	0.00176
GO:0032663	regulation of interleukin-2 production	54	3	0.24	0.00176
GO:0044238	primary metabolic process	12537	69	55.47	0.00177
GO:0043412	macromolecule modification	4606	33	20.38	0.00178
GO:0032623	interleukin-2 production	55	3	0.24	0.00186
GO:0035457	cellular response to interferon-alpha	15	2	0.07	0.00196
GO:1904415	regulation of xenophagy	15	2	0.07	0.00196
GO:1904417	positive regulation of xenophagy	15	2	0.07	0.00196
GO:0048806	genitalia development	56	3	0.25	0.00196
GO:0043410	positive regulation of MAPK cascade	295	6	1.31	0.00199
GO:1903320	regulation of protein modification by sm...	295	6	1.31	0.00199
GO:0007548	sex differentiation	201	5	0.89	0.002
GO:0035872	nucleotide-binding domain, leucine rich ...	57	3	0.25	0.00206
GO:0050764	regulation of phagocytosis	57	3	0.25	0.00206
GO:0050777	negative regulation of immune response	57	3	0.25	0.00206
GO:0031098	stress-activated protein kinase signalin...	298	6	1.32	0.00209
GO:0044237	cellular metabolic process	12858	70	56.89	0.00217
GO:0002706	regulation of lymphocyte mediated immuni...	123	4	0.54	0.00218
GO:0051767	nitric-oxide synthase biosynthetic proce...	16	2	0.07	0.00223
GO:0051769	regulation of nitric-oxide synthase bios...	16	2	0.07	0.00223
GO:0060068	vagina development	16	2	0.07	0.00223
GO:0050830	defense response to Gram-positive bacter...	59	3	0.26	0.00228
GO:0032102	negative regulation of response to exter...	208	5	0.92	0.00232
GO:0001819	positive regulation of cytokine producti...	209	5	0.92	0.00237
GO:0007006	mitochondrial membrane organization	60	3	0.27	0.00239
GO:0043433	negative regulation of DNA-binding trans...	308	6	1.36	0.00246
GO:0002753	cytoplasmic pattern recognition receptor...	61	3	0.27	0.0025
GO:0016477	cell migration	1065	12	4.71	0.00251
GO:0019853	L-ascorbic acid biosynthetic process	17	2	0.08	0.00252
GO:0032653	regulation of interleukin-10 production	17	2	0.08	0.00252
GO:0032722	positive regulation of chemokine product...	17	2	0.08	0.00252
GO:0080182	histone H3-K4 trimethylation	17	2	0.08	0.00252
GO:1901336	lactone biosynthetic process	17	2	0.08	0.00252
GO:0002824	positive regulation of adaptive immune r...	130	4	0.58	0.00266
GO:0009966	regulation of signal transduction	2009	18	8.89	0.00276
GO:0032613	interleukin-10 production	18	2	0.08	0.00283
GO:0032816	positive regulation of natural killer ce...	18	2	0.08	0.00283
GO:0007586	digestion	64	3	0.28	0.00287
GO:0002821	positive regulation of adaptive immune r...	134	4	0.59	0.00297
GO:0045944	positive regulation of transcription by ...	549	8	2.43	0.00299
GO:0002440	production of molecular mediator of immu...	135	4	0.6	0.00305
GO:0019852	L-ascorbic acid metabolic process	19	2	0.08	0.00315
GO:0032814	regulation of natural killer cell activa...	19	2	0.08	0.00315
GO:0033032	regulation of myeloid cell apoptotic pro...	19	2	0.08	0.00315
GO:1901334	lactone metabolic process	19	2	0.08	0.00315
GO:0030334	regulation of cell migration	435	7	1.92	0.00317
GO:0007254	JNK cascade	224	5	0.99	0.00319
GO:0019731	antibacterial humoral response	68	3	0.3	0.00341
GO:0043122	regulation of I-kappaB kinase/NF-kappaB ...	331	6	1.46	0.00351
GO:0002822	regulation of adaptive immune response b...	141	4	0.62	0.00357
GO:0051050	positive regulation of transport	570	8	2.52	0.00375
GO:0031349	positive regulation of defense response	143	4	0.63	0.00375
GO:0048584	positive regulation of response to stimu...	1269	13	5.61	0.00377
GO:0002684	positive regulation of immune system pro...	452	7	2	0.00391
GO:0010033	response to organic substance	2246	19	9.94	0.00395
GO:2000145	regulation of cell motility	453	7	2	0.00396
GO:0071345	cellular response to cytokine stimulus	340	6	1.5	0.004
GO:0002819	regulation of adaptive immune response	146	4	0.65	0.00404
GO:0016051	carbohydrate biosynthetic process	238	5	1.05	0.00412
GO:1902105	regulation of leukocyte differentiation	147	4	0.65	0.00414
GO:0002606	positive regulation of dendritic cell an...	22	2	0.1	0.00422
GO:0033028	myeloid cell apoptotic process	22	2	0.1	0.00422
GO:0035455	response to interferon-alpha	22	2	0.1	0.00422
GO:0002703	regulation of leukocyte mediated immunit...	148	4	0.65	0.00424
GO:0019730	antimicrobial humoral response	74	3	0.33	0.00433
GO:0032259	methylation	346	6	1.53	0.00436
GO:0009617	response to bacterium	587	8	2.6	0.00447
GO:0018108	peptidyl-tyrosine phosphorylation	465	7	2.06	0.00456
GO:0043462	regulation of ATPase activity	23	2	0.1	0.00461
GO:0018212	peptidyl-tyrosine modification	467	7	2.07	0.00467
GO:0060627	regulation of vesicle-mediated transport	355	6	1.57	0.00493
GO:0002468	dendritic cell antigen processing and pr...	24	2	0.11	0.00502
GO:0002604	regulation of dendritic cell antigen pro...	24	2	0.11	0.00502
GO:0008592	regulation of Toll signaling pathway	24	2	0.11	0.00502
GO:0030970	retrograde protein transport, ER to cyto...	24	2	0.11	0.00502
GO:0045751	negative regulation of Toll signaling pa...	24	2	0.11	0.00502
GO:1903513	endoplasmic reticulum to cytosol transpo...	24	2	0.11	0.00502
GO:0007249	I-kappaB kinase/NF-kappaB signaling	358	6	1.58	0.00514
GO:0000165	MAPK cascade	602	8	2.66	0.00519
GO:0002449	lymphocyte mediated immunity	157	4	0.69	0.00522
GO:0032642	regulation of chemokine production	25	2	0.11	0.00544
GO:0097028	dendritic cell differentiation	25	2	0.11	0.00544
GO:1901700	response to oxygen-containing compound	1332	13	5.89	0.00566
GO:0016310	phosphorylation	2322	19	10.27	0.00568
GO:0048870	cell motility	1180	12	5.22	0.00571
GO:0051674	localization of cell	1181	12	5.23	0.00575
GO:0018023	peptidyl-lysine trimethylation	26	2	0.12	0.00587
GO:0019320	hexose catabolic process	26	2	0.12	0.00587
GO:0009892	negative regulation of metabolic process	1821	16	8.06	0.00588
GO:0006355	regulation of transcription, DNA-templat...	2160	18	9.56	0.00595
GO:0051341	regulation of oxidoreductase activity	84	3	0.37	0.00616
GO:0002699	positive regulation of immune effector p...	165	4	0.73	0.00621
GO:1903506	regulation of nucleic acid-templated tra...	2175	18	9.62	0.00639
GO:0033993	response to lipid	624	8	2.76	0.00641
GO:2001141	regulation of RNA biosynthetic process	2181	18	9.65	0.00657
GO:0070374	positive regulation of ERK1 and ERK2 cas...	86	3	0.38	0.00658
GO:0051270	regulation of cellular component movemen...	498	7	2.2	0.00658
GO:0002460	adaptive immune response based on somati...	169	4	0.75	0.00675
GO:0046718	viral entry into host cell	169	4	0.75	0.00675
GO:0031953	negative regulation of protein autophosp...	28	2	0.12	0.00679
GO:1901360	organic cyclic compound metabolic proces...	6419	40	28.4	0.00684
GO:0071310	cellular response to organic substance	1525	14	6.75	0.00694
GO:1902533	positive regulation of intracellular sig...	636	8	2.81	0.00715
GO:0010605	negative regulation of macromolecule met...	1694	15	7.49	0.00718
GO:0032527	protein exit from endoplasmic reticulum	29	2	0.13	0.00727
GO:0072521	purine-containing compound metabolic pro...	510	7	2.26	0.00746
GO:0044409	entry into host	174	4	0.77	0.00747
GO:0006629	lipid metabolic process	1226	12	5.42	0.00767
GO:0008152	metabolic process	15131	77	66.94	0.00769
GO:0001779	natural killer cell differentiation	30	2	0.13	0.00777
GO:0002579	positive regulation of antigen processin...	30	2	0.13	0.00777
GO:1901223	negative regulation of NIK/NF-kappaB sig...	30	2	0.13	0.00777
GO:0050731	positive regulation of peptidyl-tyrosine...	92	3	0.41	0.00792
GO:0003008	system process	1081	11	4.78	0.00808
GO:0071674	mononuclear cell migration	93	3	0.41	0.00816
GO:0006464	cellular protein modification process	4457	30	19.72	0.0082
GO:0036211	protein modification process	4457	30	19.72	0.0082
GO:0046578	regulation of Ras protein signal transdu...	181	4	0.8	0.00855
GO:0046364	monosaccharide biosynthetic process	95	3	0.42	0.00865
GO:1903706	regulation of hemopoiesis	183	4	0.81	0.00888
GO:0045089	positive regulation of innate immune res...	96	3	0.42	0.0089
GO:0001974	blood vessel remodeling	33	2	0.15	0.00935
GO:0002577	regulation of antigen processing and pre...	33	2	0.15	0.00935
GO:0046483	heterocycle metabolic process	6119	38	27.07	0.00952
GO:0002697	regulation of immune effector process	187	4	0.83	0.00956
GO:0006351	transcription, DNA-templated	2267	18	10.03	0.0097
GO:1901652	response to peptide	293	5	1.3	0.00974
GO:0016070	RNA metabolic process	3548	25	15.7	0.00982
GO:0002521	leukocyte differentiation	294	5	1.3	0.00987
GO:0046365	monosaccharide catabolic process	34	2	0.15	0.00991
GO:0050730	regulation of peptidyl-tyrosine phosphor...	100	3	0.44	0.00994
